# Supplementary material for: Single-cell profiling reveals transcriptomic signatures of vascular endothelial cells in non-healing diabetic foot ulcers
Source: Front Endocrinol (Lausanne). 2023 Dec 1;14:1275612. doi: 10.3389/fendo.2023.1275612 (PMC10722230; doi:10.3389/fendo.2023.1275612)
Supplement: Supplementary Data Sheet 1 — Clinical details on skin tissue donors for immunofluorescence staining. [file DataSheet_1.zip]

Archive with 30 entries (25 files):
- Data sheet 1/
- Data sheet 1/Supplementary dataset/
- Data sheet 1/Supplementary dataset/Supplementary dataset 1-clinical details of the subjects.xlsx
- Data sheet 1/Supplementary dataset/Supplementary dataset 2-groups description.xlsx
- Data sheet 1/Supplementary dataset/Supplementary dataset 3-groups definition.xlsx
- Data sheet 1/Supplementary dataset/Supplementary dataset 4-3attr.Class-orig.ident-Group.group_meanSdSeP.xls
- Data sheet 1/Supplementary dataset/Supplementary dataset 5-VasEndo.Group_diff_enrichment/
- Data sheet 1/Supplementary dataset/Supplementary dataset 5-VasEndo.Group_diff_enrichment/Supplementary datase 5-1.Ctrl to healing_DFU.sampleDiff.xls
- Data sheet 1/Supplementary dataset/Supplementary dataset 5-VasEndo.Group_diff_enrichment/Supplementary datase 5-2.Ctrl to non_healing_DFU.sampleDiff.xls
- Data sheet 1/Supplementary dataset/Supplementary dataset 5-VasEndo.Group_diff_enrichment/Supplementary datase 5-3.healing_DFU to Ctrl.sampleDiff.xls
- Data sheet 1/Supplementary dataset/Supplementary dataset 5-VasEndo.Group_diff_enrichment/Supplementary datase 5-4.healing_DFU to non_healing_DFU.sampleDiff.xls
- Data sheet 1/Supplementary dataset/Supplementary dataset 5-VasEndo.Group_diff_enrichment/Supplementary datase 5-5.non_healing_DFU to Ctrl.sampleDiff.xls
- Data sheet 1/Supplementary dataset/Supplementary dataset 5-VasEndo.Group_diff_enrichment/Supplementary datase 5-6.non_healing_DFU to healing_DFU.sampleDiff.xls
- Data sheet 1/Supplementary dataset/Supplementary dataset 6-TF_targetGene.relation.xls
- Data sheet 1/Supplementary dataset/Supplementary dataset 7-intersect_focus_Pathway.xls
- Data sheet 1/Supplementary figure/
- Data sheet 1/Supplementary figure/Supplementary figure 1.jpg
- Data sheet 1/Supplementary figure/Supplementary figure 2.jpg
- Data sheet 1/Supplementary figure/Supplementary figure 3.jpg
- Data sheet 1/Supplementary figure/Supplementary figure 4.jpg
- Data sheet 1/Supplementary figure/Supplementary figure 5.jpg
- Data sheet 1/Supplementary figure/Supplementary figure 6/
- Data sheet 1/Supplementary figure/Supplementary figure 6/Supplementary figure 6-1 VasEndo.GSEA.healing_DFU to non_healing_DFU.hsa04064.plot.jpg
- Data sheet 1/Supplementary figure/Supplementary figure 6/Supplementary figure 6-2 VasEndo.GSEA.healing_DFU to non_healing_DFU.hsa04066.plot.jpg
- Data sheet 1/Supplementary figure/Supplementary figure 6/Supplementary figure 6-3 VasEndo.GSEA.healing_DFU to non_healing_DFU.hsa04926.plot.jpg
- Data sheet 1/Supplementary figure/Supplementary figure 6/Supplementary figure 6-4 VasEndo.GSEA.healing_DFU to non_healing_DFU.hsa04151.plot.jpg
- Data sheet 1/Supplementary figure/Supplementary figure 6/Supplementary figure 6-5 VasEndo.GSEA.healing_DFU to non_healing_DFU.hsa04510.plot.jpg
- Data sheet 1/Supplementary figure/Supplementary figure 6/Supplementary figure 6-6 VasEndo.GSEA.healing_DFU to non_healing_DFU.hsa04933.plot.jpg
- Data sheet 1/Supplementary figure/Supplementary figure 7.jpg
- Data sheet 1/Supplementary figure/Supplementary figure 8.jpg
