# Supplementary material for: Single-cell profiling reveals transcriptomic signatures of vascular endothelial cells in non-healing diabetic foot ulcers
Source: Front Endocrinol (Lausanne). 2023 Dec 1;14:1275612. doi: 10.3389/fendo.2023.1275612 (PMC10722230; doi:10.3389/fendo.2023.1275612)
Supplement: Supplementary Data Sheet 1 — Clinical details on skin tissue donors for immunofluorescence staining. [file DataSheet_1.zip › Data sheet 1/Supplementary dataset/Supplementary dataset 1-clinical details of the subjects.xlsx]

## Sheet: Details of subjects
The clinical characteristics of patients for immunofluorescence staining
Group	Age (years)	Sex	BMI (kg/m²)	Blood glucose(mmol/L)	Hemoglobin A1c (%)	Wound Surface Area (cm²)	DM Duration (years)	Blood Urea Nitrogen (mmol/L)	Creatinine (umol/L)	Cholesterol, Total (mmol/L)	Triglycerides (mmol/L)	LDL Cholesterol (mmol/L)	Comorbidities
DFU-H	65	F	19.6	7.9	6.8	9.6	24	4.9	70	3.72	1.24	2.51	Carotid stenosis,cellulitis, migraine headaches,Anemia
DFU-H	46	M	24.2	11	7.6	3.6	12	7.5	87	5.37	2.43	3.15	Hypertension, carotid stenosis, hyperlipidemia, colonic polyps
DFU-H	59	M	28.3	14	6.2	15.8	8	9.7	125	8.89	3.21	4.57	Diabetic neuropathy, hyperlipidemia, high cholesterol
DFU-H	73	F	25.7	13	7.9	30.1	18	8.6	115	6.32	3.02	4.28	Diabetic neuropathy, carotid stenosis, hyperlipidemia, A fib
DFU-H	43	M	22.4	8.4	7.1	1.5	10	7.1	98	5.66	1.56	3.12	Hypertension,obstructive sleep apnea, Anemia
DFU-NH	70	M	21.2	15	8.9	35.3	26	11.3	126	3.98	1.69	3.33	Hypertension,sciatica, gallstones, osteopenia, colonic polyps
DFU-NH	58	M	28.6	9.4	7.3	7.9	11	8.2	114	9.31	4.26	5.38	Diabetic neuropathy, carotid stenosis, hyperlipidemia, cellulitis, high cholesterol
DFU-NH	61	F	25.5	8.2	8.2	10.4	14	7.2	80	5.51	2.13	3.44	Hypertension,Coronary artery disease,
DFU-NH	50	F	23.5	10	7.6	3.7	5	10.5	133	4.87	2.09	3.88	thyroid nodule,migraine headaches,heart murmur
Ctrl	67	F	25.8	5.8	5.4	-	-	4.2	68	4.73	2.17	3.49	Lipomyoma,hypertension,gallstones
Ctrl	45	M	22.9	4.3	4.5	-	-	6.8	73	5.98	1.47	3.58	Hypertrophic scar
Ctrl	49	F	20.4	5.5	5.7	-	-	5.5	88	4.21	1.35	2.78	Hypertrophic scar,scar contrbasicre

## Sheet: Statistical analysis
Clinical characteristics of patients across groups(x±s). * Healthy Controls vs DFU-Healers and DFU-Non-Healers; p<0.05, one- way ANOVA with Fisher’s LSD post-hoc.
	Healthy Controls	DFU-Healers	DFU-Non-Healers
Number (males)	3 (1)	5 (3)	4 (2)
Age (years)	53.6 ± 11.7	57.2± 12.6	59.7 ± 8.3
Diabetes duration (years)	--	14.4 ± 6.5	14.0 ± 8.3
BMI (kg/m2)	23.0 ± 2.7	24.0 ± 3.3	24.7 ± 3.1
Blood glucose*(mmol/L)	5.2± 0.8	10.9± 2.7	10.7± 2.9
HbA1c * (%)	5.2 ± 0.6	7.1 ± 0.7	8.0± 0.7
Creatinine (umol/L)	76.3± 10.4	99.0 ± 21.9	113.2 ± 23.5
Blood Urea Nitrogen* (mmol/L)	5.5 ± 1.3	7.6 ± 1.8	9.3 ± 1.9
Cholesterol, Total (mmol/L)	4.9 ± 0.9	6.0 ± 1.9	5.9 ± 2.3
Triglycerides (mmol/L)	1.7 ± 0.4	2.3 ± 0.9	2.5 ± 1.2
LDL Cholesterol (mmol/L)	3.2 ± 0.4	3.5 ± 0.9	4.0 ± 0.9
Wound Surface Area (cm²)	--	12.1± 11.5	14.3 ± 14.2
