# Supplementary material for: Single-cell profiling reveals transcriptomic signatures of vascular endothelial cells in non-healing diabetic foot ulcers
Source: Front Endocrinol (Lausanne). 2023 Dec 1;14:1275612. doi: 10.3389/fendo.2023.1275612 (PMC10722230; doi:10.3389/fendo.2023.1275612)
Supplement: Supplementary Data Sheet 1 — Clinical details on skin tissue donors for immunofluorescence staining. [file DataSheet_1.zip › Data sheet 1/Supplementary dataset/Supplementary dataset 2-groups description.xlsx]

## Sheet: Sheet1
GEO accession	Sample ID	Type
GSM5050534	G10	Ctrl
GSM5050538	G14	Ctrl
GSM5050540	G16	Ctrl
GSM5050548	G24	Ctrl
GSM5050552	G28	Ctrl
GSM5050555	G31	Ctrl
GSM5050556	G32	Ctrl
GSM5050564	G40	Ctrl
GSM5050567	G43	Ctrl
GSM5050568	G44	Ctrl
GSM5050574	G50	Ctrl
GSM5050530	G6	DFU-Non-healer
GSM5050533	G9	DFU-Non-healer
GSM5050557	G33	DFU-Non-healer
GSM5050558	G34	DFU-Non-healer
GSM5050563	G39	DFU-Non-healer
GSM5050523	G2	DFU-healer
GSM5050527	G4	DFU-healer
GSM5050531	G7	DFU-healer
GSM5050532	G8	DFU-healer
GSM5050539	G15	DFU-healer
GSM5050547	G23	DFU-healer
GSM5050566	G42	DFU-healer
GSM5050569	G45	DFU-healer
GSM5050573	G49	DFU-healer
