# Supplementary material for: Single-cell profiling reveals transcriptomic signatures of vascular endothelial cells in non-healing diabetic foot ulcers
Source: Front Endocrinol (Lausanne). 2023 Dec 1;14:1275612. doi: 10.3389/fendo.2023.1275612 (PMC10722230; doi:10.3389/fendo.2023.1275612)
Supplement: Supplementary Data Sheet 1 — Clinical details on skin tissue donors for immunofluorescence staining. [file DataSheet_1.zip › Data sheet 1/Supplementary dataset/Supplementary dataset 3-groups definition.xlsx]

## Sheet: Stat.Class-group
	B_lympho	BasalKera	DiffKera	Fibro	HE_Fibro	LymphEndo	M1_Macro	M2_Macro	Mast	Melano_Schwann	NKT	SMCs	VasEndo	Sum
Ctrl	213	1960	1418	7241	419	288	470	381	526	537	1466	7867	2136	24922
healing_DFU	340	292	413	2737	1241	105	1092	444	47	10	1980	5825	1578	16104
non_healing_DFU	332	844	692	2372	72	94	251	910	98	236	1770	3268	1234	12173
Sum	885	3096	2523	12350	1732	487	1813	1735	671	783	5216	16960	4948	53199

## Sheet: Class.diff.stat-top 20 gene
cluster_id	sign	sign_unique	filter	filter_unique	filter_highest	top20 marker genes
B_lympho	474	104	78	24	41	IGKC,IGLC2,IGHA1,IGHG1,MS4A1,CD37,IGHM,CD79A,LTB,CD52,BANK1,CD79B,LAPTM5,CD48,HLA-DQA2,LIMD2,RALGPS2,POU2F2,TNFRSF13B,PHACTR1
BasalKera	511	90	95	19	39	KRT5,KRT15,COL17A1,S100A2,FXYD3,DAPL1,SPINT2,C19orf33,ATP1B1,GJB2,SYT8,HOPX,LAMB3,SFRP1,GJB6,IL18,IMPA2,TP63,SDC4,TOB1
DiffKera	633	198	168	89	136	KRT1,DMKN,KRT2,KRT16,DSP,SFN,KRT6A,LY6D,KRT6C,S100A8,PERP,LGALS7B,KRTDAP,KRT6B,S100A14,KRT17,SBSN,DSG1,DSC3,CALML5
Fibro	625	252	127	102	92	APOD,CFD,DCN,CXCL14,PTGDS,COMP,SFRP2,PLA2G2A,FBLN1,FBLN2,CFH,MFAP5,CTSK,VCAN,TNXB,C1S,MFAP4,FBN1,LRP1,IGFBP6
HE_Fibro	487	123	97	63	83	MMP3,MMP1,CHI3L1,CHI3L2,TNFAIP6,PTGES,SFRP4,CEMIP,INHBA,SERPINE2,CA12,ANGPTL4,PDPN,IL24,RGS3,COL12A1,MMP14,SLC16A3,SERPINE1,SLC39A14
LymphEndo	762	245	151	80	114	CCL21,TFF3,MMRN1,CLDN5,PPFIBP1,PROX1,TFPI,LMO2,CAVIN2,ECSCR,RAMP2,NRP2,TBX1,HYAL2,PTPRE,KANK3,SMAD1,TSPAN5,TM4SF18,PARD6G
M1_Macro	713	110	164	50	96	LYZ,IL1B,CXCL8,HLA-DRA,HLA-DPB1,HLA-DRB1,G0S2,HLA-DPA1,SRGN,HLA-DQA1,HLA-DQB1,EREG,BCL2A1,GPR183,CCL3L1,CXCL2,C15orf48,S100A9,CD83,CCL4L2
M2_Macro	820	199	257	133	190	C1QA,RNASE1,C1QB,C1QC,CCL18,CD14,AIF1,FOLR2,CD74,F13A1,LGMN,TYROBP,MS4A6A,LYVE1,STAB1,PLTP,MRC1,FCER1G,CCL3,CD68
Mast	342	74	39	20	29	TPSB2,TPSAB1,HPGD,CTSG,HPGDS,CPA3,MS4A2,GATA2,RHEX,LTC4S,KIT,VWA5A,FCER1A,HDC,CMA1,RGS13,SLC18A2,RAB27B,RAC2,AL157895.1
Melano_Schwann	863	446	73	58	68	DCT,TYRP1,PMEL,MLANA,S100B,PLP1,GPM6B,NRXN1,QPCT,CDH19,PCSK2,CYB561A3,MFSD12,NSG1,GPR155,GFRA3,SNCA,TRPM1,MAL,TFAP2B
NKT	746	261	87	36	53	CD69,IL32,KLRB1,CXCR4,CCL5,DUSP2,IL7R,PTPRC,TRAC,CD3D,TRBC1,CORO1A,CD2,TRBC2,HCST,ACAP1,GZMA,CD3E,FYB1,RGCC
SMCs	496	287	121	117	111	ACTA2,TAGLN,RGS5,TPM2,C11orf96,MYH11,NDUFA4L2,NR2F2,SYNPO2,RGS16,MYLK,PPP1R14A,LMOD1,TINAGL1,ACTG2,FILIP1L,NOTCH3,MCAM,ID4,STEAP4
VasEndo	739	234	165	99	124	ACKR1,IFI27,PECAM1,VWF,PLVAP,SOX18,CLEC14A,EGFL7,AQP1,SELE,ENG,RAMP3,ID1,NPDC1,FABP4,HSPG2,GIMAP7,ADGRL4,CD34,CD93
