# Supplementary material for: Single-cell profiling reveals transcriptomic signatures of vascular endothelial cells in non-healing diabetic foot ulcers
Source: Front Endocrinol (Lausanne). 2023 Dec 1;14:1275612. doi: 10.3389/fendo.2023.1275612 (PMC10722230; doi:10.3389/fendo.2023.1275612)
Supplement: Supplementary Data Sheet 1 — Clinical details on skin tissue donors for immunofluorescence staining. [file DataSheet_1.zip › Data sheet 1/Supplementary dataset/Supplementary dataset 4-3attr.Class-orig.ident-Group.group_meanSdSeP.xls]

	Ctrl (mean)	non_healing_DFU (mean)	healing_DFU (mean)	Ctrl (sd)	non_healing_DFU (sd)	healing_DFU (sd)	Ctrl (se)	non_healing_DFU (se)	healing_DFU (se)	p_value
B_lympho	14.4760092428979	49.6397988310453	35.8841919260568	7.25671371695634	14.9538534955883	10.5031927022972	2.18798151001541	6.68756658834166	2.80709632566147	0.00254918362980326
BasalKera	41.6191423787221	39.4277671269445	18.9530904943335	4.97627430370371	9.03499466545044	5.53056465586714	1.50040315629748	4.04057244965903	1.47810557840401	0.0272015339978178
DiffKera	37.2313889941223	39.9725434447474	22.7960675611302	6.7806455672687	9.28519412325433	5.87238358022761	2.04444156209244	4.15246504877565	1.56946052863776	0.381888479577692
Fibro	43.9551386502919	31.6773229571445	24.3675383925637	4.05398682425401	2.51702459422755	2.46732274598305	1.22232301828136	1.12564761874633	0.659419741290204	0.218206731851134
HE_Fibro	26.0403256594426	9.84436177674394	64.1153125638134	7.29406774700248	1.13918514777493	7.72541613511843	2.19924417384002	0.509459085876577	2.06470431056203	0.00110859850756995
LymphEndo	44.2289550470591	31.7588468879577	24.0121980649832	4.03512252544821	4.8448646575785	2.98454319837497	1.21663521818391	2.16668934322635	0.797652721738974	0.104422734843315
M1_Macro	22.6242788081337	26.5811207613861	50.7946004304802	2.44690297573532	2.59865925412569	5.94929065828741	0.737769006265287	1.16215574851679	1.59001480983188	0.277315434286861
M2_Macro	11.0535477453581	58.0818965517241	30.8645557029178	2.13945032635517	14.5063012156332	9.63883556163321	0.645068544556684	6.48741512404875	2.57608716279173	0.978616631956356
Mast	61.4824586304206	25.2007948302637	13.3167465393157	14.2188382164743	4.4915075797871	2.76078346878851	4.28714102898286	2.0086632539719	0.737850418519709	0.455062567701997
Melano_Schwann	42.97768224641	41.5530961309796	15.4692216226104	4.96010950856463	12.7683265797329	7.66409824966864	1.49552928718027	5.71016923824003	2.04831641634528	0.019064521634248
NKT	17.6489809957864	46.879353340786	35.4716656634276	2.64982967034921	5.85606065774828	4.03048041610345	0.798953706809043	2.61890994221746	1.07719120151151	0.0945406145912453
SMCs	35.4351811396733	32.3839809739157	32.180837886411	3.56348805001955	1.11081369120086	2.46296600900538	1.07443207334819	0.496770984772515	0.658255354354864	0.826200951339383
VasEndo	30.2539780177089	38.4520128850543	31.2940090972368	3.34947866985194	1.30456711065408	1.79518084580367	1.0099058173816	0.5834201481266	0.479782262306885	0.312954655452059
