# Supplementary material for: Single-cell profiling reveals transcriptomic signatures of vascular endothelial cells in non-healing diabetic foot ulcers
Source: Front Endocrinol (Lausanne). 2023 Dec 1;14:1275612. doi: 10.3389/fendo.2023.1275612 (PMC10722230; doi:10.3389/fendo.2023.1275612)
Supplement: Supplementary Data Sheet 1 — Clinical details on skin tissue donors for immunofluorescence staining. [file DataSheet_1.zip › Data sheet 1/Supplementary dataset/Supplementary dataset 5-VasEndo.Group_diff_enrichment/Supplementary datase 5-1.Ctrl to healing_DFU.sampleDiff.xls]

p_val	avg_logFC	pct.1	pct.2	p_val_adj	avgExpr.1	avgExpr.2	allGene	sign	filter
0	1.36045299092737	0.958	0.604	0	25.6650128139316	5.84076340057249	TXNIP	TXNIP
2.1465e-211	0.677531904325432	0.981	0.904	4.9921e-207	27.5948365931722	13.5224286600855	HLA-E	HLA-E
1.0850e-205	0.62077876349911	1	0.994	2.5233e-201	124.715853584708	66.5754983251663	VIM	VIM
1.3313e-197	1.05283796143918	0.817	0.362	3.0963e-193	7.53019740380747	1.97657866542204	TIMP3	TIMP3
2.2264e-190	0.628819811298404	0.977	0.911	5.1778e-186	29.9757449190281	15.5169093455237	HLA-C	HLA-C
1.6004e-176	0.553052598588801	0.985	0.917	3.7221e-172	26.265952492432	14.6831386484858	HLA-A	HLA-A
2.6826e-175	0.97750373277911	0.636	0.171	6.2389e-171	3.62133196869084	0.738772206445869	LIFR	LIFR	LIFR
6.1456e-156	0.684468935461259	0.923	0.733	1.4293e-151	12.2416463544403	5.67853033978809	LGALS3	LGALS3
1.9878e-152	0.940298334009043	0.665	0.257	4.6231e-148	3.74120268444101	0.851493295798957	CTSH	CTSH
1.0343e-151	1.00715500744807	0.834	0.516	2.4054e-147	14.857008924887	4.79187804210301	HLA-DRA	HLA-DRA
6.6475e-151	1.02122136885218	0.722	0.334	1.5460e-146	5.78464896893665	1.44352382186783	HLA-DPB1	HLA-DPB1
1.0467e-147	0.691083138355852	0.96	0.821	2.4344e-143	21.180455904629	10.1131422908069	CAV1	CAV1
3.1205e-143	1.04477911924675	0.765	0.412	7.2573e-139	8.21219078528594	2.24056783775494	HLA-DPA1	HLA-DPA1
4.4462e-132	0.636311130750706	0.875	0.572	1.0341e-127	7.34335908359396	3.41564878022274	AHNAK	AHNAK
1.8080e-119	0.62575159888365	0.952	0.822	4.2048e-115	19.4502674452937	9.93801527607109	GSN	GSN
1.3096e-118	0.444540277449154	0.971	0.932	3.0456e-114	34.4372454898336	21.7194894467892	RPL30	RPL30
1.6195e-117	0.422957486712865	0.971	0.917	3.7666e-113	23.5053466667641	15.0536114756817	NACA	NACA
5.5176e-116	0.68413486989289	0.816	0.478	1.2832e-111	6.38463180990494	2.72574260261317	SYNE2	SYNE2
9.8678e-100	0.697628227996985	0.572	0.238	2.2950e-95	2.59132947716009	0.787636281089019	HLA-DMA	HLA-DMA
2.6632e-96	0.553496195620081	0.921	0.727	6.1939e-92	13.5082549012875	7.3413209853076	KLF2	KLF2
8.7690e-95	0.589818439977093	0.495	0.165	2.0394e-90	1.7672273876552	0.534228173258498	ANKRD29	ANKRD29
6.5330e-93	0.540576480192799	0.851	0.577	1.5194e-88	6.8598373990868	3.57766681322165	GIMAP7	GIMAP7
9.9088e-92	1.03565270676048	0.31	0.043	2.3045e-87	2.37102444529387	0.196695467522171	DCD	DCD	DCD
1.2741e-89	0.653156830199545	0.463	0.155	2.9632e-85	1.84738581386531	0.481780617958871	IGFBP2	IGFBP2
1.9915e-88	0.564872065838164	0.61	0.296	4.6317e-84	2.513121271944	0.996973586499442	KLF9	KLF9
2.7967e-88	0.365214948430257	0.968	0.939	6.5044e-84	30.3264233554451	20.7420242610427	RPL7A	RPL7A
6.1907e-87	0.865367957990122	0.669	0.35	1.4398e-82	10.9002239335763	4.00876440984226	CLU	CLU
3.4383e-86	0.734045841561701	0.854	0.667	7.9965e-82	13.7121430373692	6.06128727313433	HLA-DRB1	HLA-DRB1
5.0538e-85	0.640156719046083	0.669	0.359	1.1754e-80	3.94457145414316	1.60682649653275	KCTD12	KCTD12
2.4243e-84	0.573890989888425	0.923	0.764	5.6383e-80	24.1288597461767	13.1558219745183	CD74	CD74
1.8016e-83	0.728492365200678	0.329	0.066	4.1899e-79	1.52353640229332	0.217949718983414	HLA-DQA1	HLA-DQA1	HLA-DQA1
2.6886e-81	0.436069095245216	0.94	0.871	6.2530e-77	16.5369396827778	10.3389125655331	FTL	FTL
3.7232e-81	1.0312816734932	0.547	0.244	8.6591e-77	5.93342509169499	1.4721105484381	RBP7	RBP7
5.3985e-81	0.541155921514397	0.658	0.359	1.2555e-76	2.8858672638114	1.26186630533448	GIMAP1	GIMAP1
1.1641e-79	0.518653412930658	0.826	0.564	2.7074e-75	6.00937356966217	3.17283191546962	CD34	CD34
1.1996e-79	0.377379855414048	0.985	0.951	2.7899e-75	30.5439285234525	20.6282704318726	HLA-B	HLA-B
1.2264e-79	0.485053563295446	0.306	0.054	2.8523e-75	0.866475574240755	0.149122226467261	ZBTB16	ZBTB16	ZBTB16
8.2564e-78	0.343928672680614	0.964	0.901	1.9202e-73	15.8695070610916	10.9601346114612	H3F3B	H3F3B
2.4339e-77	0.593211769328717	0.547	0.249	5.6604e-73	2.49133502447034	0.929136362585337	HLA-DQB1	HLA-DQB1
3.4703e-77	0.458961199208215	0.888	0.647	8.0710e-73	14.7029410629447	8.92331287235994	ADIRF	ADIRF
1.5144e-76	0.665472418337229	0.59	0.285	3.5221e-72	4.32379912052289	1.73659583103703	DEPP1	DEPP1
4.2419e-72	0.533813678532034	0.412	0.144	9.8653e-68	1.32241050150243	0.361779059695955	PER1	PER1
1.2355e-70	0.265164061281799	0.998	0.995	2.8733e-66	96.8588574465127	74.0655813250208	B2M	B2M
3.3854e-69	0.314687459059395	0.971	0.925	7.8734e-65	24.3313628176081	17.4923254600684	RPL5	RPL5
5.8446e-69	0.646571231770132	0.466	0.189	1.3593e-64	3.45452967684409	1.33345558270564	RPS4Y1	RPS4Y1
8.0602e-69	0.438389869830309	0.83	0.587	1.8746e-64	5.148642485669	2.96633087135289	LRRFIP1	LRRFIP1
1.1454e-68	0.364494384732289	0.935	0.792	2.6640e-64	11.4800913632436	7.66801920207534	GNAS	GNAS
6.2294e-68	0.505486880218824	0.664	0.381	1.4488e-63	3.33292280932227	1.61367021915414	TSC22D3	TSC22D3
3.9409e-66	0.337640716041568	0.962	0.894	9.1653e-62	18.8206995186812	13.14110926069	ITM2B	ITM2B
8.8343e-66	0.424487057173641	0.806	0.602	2.0546e-61	4.81802437533506	2.80560010045375	SRSF5	SRSF5
4.1174e-64	0.41806668616466	0.788	0.533	9.5758e-60	4.05393372094398	2.32709718808309	CAST	CAST
5.0932e-64	0.293919220375275	0.967	0.94	1.1845e-59	25.4601934153182	18.7217531629546	RPS7	RPS7
6.5232e-64	0.422009438516304	0.89	0.724	1.5171e-59	8.682899364238	5.34934678445601	CLEC14A	CLEC14A
7.4508e-64	0.253346019903463	0.988	0.979	1.7328e-59	42.3264616733009	32.6299672708703	RPL11	RPL11
1.4863e-63	0.490000566232131	0.614	0.34	3.4567e-59	2.72695282836075	1.28322837969642	NRN1	NRN1
2.7015e-63	0.447303417075881	0.39	0.14	6.2828e-59	1.17687327492442	0.391783687055921	C1orf115	C1orf115
2.9295e-62	0.554868770034113	0.503	0.233	6.8132e-58	2.18430642319467	0.828261895710068	CAVIN2	CAVIN2
8.1374e-62	0.28684618226727	0.973	0.954	1.8925e-57	26.6259940365557	19.7368219908577	RPL18	RPL18
3.2814e-61	0.43805040256935	0.404	0.153	7.6315e-57	1.24266504295239	0.447176631271171	RRAS	RRAS
7.0103e-61	0.423462522079007	0.459	0.197	1.6304e-56	1.41987801119274	0.584477354602148	SELENOP	SELENOP
8.2362e-61	0.491038514919639	0.607	0.342	1.9155e-56	2.57822088568224	1.18983719889515	WNK1	WNK1
1.3364e-60	0.430387118686043	0.815	0.601	3.1081e-56	5.21549781767074	3.04167294862304	BCAM	BCAM
4.0361e-59	0.561183781523272	0.614	0.35	9.3868e-55	3.40222696045853	1.51161697465775	GLUL	GLUL
3.8853e-58	0.40267149176582	0.865	0.719	9.0360e-54	8.00127436844243	5.01763708842587	SELENOW	SELENOW
5.8891e-58	0.375825638370457	0.86	0.651	1.3696e-53	6.33261719400728	4.0354699889246	SPTBN1	SPTBN1
8.8763e-57	0.418588121809208	0.657	0.407	2.0644e-52	2.95646177645429	1.60325351135478	LMO2	LMO2
2.4830e-56	0.423070514095058	0.591	0.322	5.7746e-52	2.37873771794271	1.21318281982711	TSPAN7	TSPAN7
1.1282e-55	0.470575156263029	0.441	0.195	2.6238e-51	1.6932113505814	0.682295342066855	FAM13C	FAM13C
1.5159e-55	0.462113234615995	0.636	0.376	3.5254e-51	2.95927930403926	1.49415197128299	H1FX	H1FX
4.0618e-55	0.482539687958251	0.463	0.208	9.4466e-51	1.85224752085594	0.760446727607438	GBP4	GBP4
5.5552e-55	0.388310679584803	0.47	0.217	1.2920e-50	1.4573604340095	0.666585795658581	CALCOCO2	CALCOCO2
1.2300e-54	0.40468355498631	0.672	0.411	2.8607e-50	2.72191566548427	1.48321711820547	EMP2	EMP2
1.8485e-53	0.499095658614452	0.168	0.013	4.2989e-49	0.703420471759331	0.0341115096016043	KRT2	KRT2
3.5255e-53	0.359736066563885	0.965	0.916	8.1993e-49	34.832153191404	24.0058440012357	SPARCL1	SPARCL1
3.8012e-52	0.402641670824911	0.582	0.326	8.8405e-48	2.30184224946117	1.20745197811772	ITGB4	ITGB4
1.3464e-51	0.490985420863544	0.611	0.361	3.1314e-47	3.00134489709011	1.44891509475971	MGLL	MGLL
3.1732e-51	0.397437718967411	0.749	0.548	7.3800e-47	4.31542926972504	2.57218000567538	SNHG7	SNHG7
3.7647e-51	0.329804188846401	0.28	0.079	8.7556e-47	0.685649648677884	0.212090856359087	PIK3IP1	PIK3IP1
3.3967e-50	0.401574371195212	0.185	0.026	7.8998e-46	0.604183919661992	0.073625023300306	HIF3A	HIF3A
4.0192e-50	0.405204117096038	0.299	0.099	9.3475e-46	0.883828090623733	0.256213211326044	HLA-DMB	HLA-DMB
1.3921e-49	0.339512273192571	0.419	0.186	3.2376e-45	1.11184428984925	0.503881396241862	ZFYVE21	ZFYVE21
2.2945e-49	0.254468730143206	0.979	0.952	5.3363e-45	28.7379855635307	22.0567017066484	RPL8	RPL8
6.5268e-49	0.364207305723462	0.765	0.525	1.5179e-44	4.36383323238203	2.72650787676019	TGFBR2	TGFBR2
1.0317e-48	0.743991819287219	0.716	0.533	2.3995e-44	11.4509611286169	4.91686057366147	CLDN5	CLDN5
1.3681e-48	0.371397105144184	0.643	0.401	3.1817e-44	2.58415037876593	1.47223932059861	PSMB9	PSMB9
2.7478e-48	0.404536214239936	0.27	0.08	6.3906e-44	0.861231839242291	0.241974352873328	RUNDC3B	RUNDC3B
4.8937e-48	0.334216212979505	0.755	0.532	1.1381e-43	3.74202724387241	2.39481246152598	WASF2	WASF2
2.0250e-46	0.265703172584456	0.915	0.807	4.7096e-42	9.46774621847823	7.02527204584856	PFDN5	PFDN5
3.2182e-46	0.360300492797408	0.512	0.267	7.4846e-42	2.04651102672282	1.12484002539378	CTSC	CTSC
8.1129e-46	0.364549005253752	0.708	0.473	1.8868e-41	3.33744614818639	2.01239885918439	TACC1	TACC1
3.3431e-45	0.312438160864183	0.67	0.432	7.7750e-41	2.59124936516154	1.62757664504198	PEBP1	PEBP1
1.3058e-44	0.578653027775785	0.233	0.061	3.0370e-40	1.34569336643882	0.315120122110173	BTNL9	BTNL9
1.3874e-44	0.340933338685257	0.568	0.325	3.2268e-40	2.062317146898	1.17763304609864	BOD1L1	BOD1L1
1.6491e-44	0.567329887579934	0.206	0.047	3.8353e-40	1.00925493401057	0.139322840292971	KRT1	KRT1
3.1752e-44	0.392689062973142	0.51	0.281	7.3845e-40	1.78739442689217	0.882156510187206	GBP2	GBP2
3.8348e-44	0.474384467116209	0.302	0.113	8.9187e-40	1.21493637335115	0.378283949653066	LTBP4	LTBP4
6.3596e-44	0.357414325648868	0.752	0.545	1.4790e-39	4.26537772719069	2.68304022946996	LMCD1	LMCD1
1.4929e-43	0.277853340770219	0.667	0.432	3.4720e-39	2.43679650547741	1.60305680410247	TOMM20	TOMM20
2.5324e-43	0.339262998947986	0.672	0.452	5.8897e-39	2.80858277233255	1.71283481465858	PSMB8	PSMB8
2.5783e-43	0.315822999284848	0.336	0.136	5.9964e-39	0.884442177842044	0.374113575612077	EPHX1	EPHX1
2.7771e-43	0.330543342116637	0.791	0.592	6.4587e-39	4.48845483529318	2.94363711459738	PNRC1	PNRC1
6.3269e-43	0.266173569440781	0.96	0.915	1.4714e-38	17.9495580675628	13.5211621030995	FTH1	FTH1
7.2635e-43	0.304672510461142	0.43	0.209	1.6893e-38	1.21665022035342	0.634479877695356	EPB41L4A-AS1	EPB41L4A-AS1
9.0608e-43	0.277272127165781	0.922	0.821	2.1073e-38	11.6351924453386	8.57555833091376	RPS26	RPS26
3.5395e-42	0.297586053734986	0.474	0.248	8.2319e-38	1.38442239297859	0.770692756801256	KLF13	KLF13
4.6613e-42	0.34598419842097	0.644	0.432	1.0841e-37	2.65098523708817	1.58315846314148	JAM2	JAM2
7.6120e-42	0.321924534694638	0.718	0.497	1.7703e-37	3.42112242190243	2.20422121678841	LEPROT	LEPROT
1.2112e-41	0.391174676861248	0.692	0.478	2.8169e-37	3.89679527023695	2.31151665311694	NKTR	NKTR
1.3813e-41	0.363381607408928	0.793	0.585	3.2124e-37	5.42789522677443	3.46945081468163	TNFSF10	TNFSF10
7.7721e-41	0.312947431667488	0.494	0.275	1.8076e-36	1.53336765799715	0.852622265118752	CYB5A	CYB5A
2.2731e-40	0.313524930750613	0.341	0.144	5.2867e-36	0.933258350419203	0.412953102479137	NTHL1	NTHL1
2.6961e-40	0.490271076455393	0.282	0.106	6.2702e-36	1.17102389810581	0.329666052366454	PLAT	PLAT
1.1877e-39	0.278155143092491	0.178	0.037	2.7623e-35	0.442980090894591	0.0925947146703491	MLPH	MLPH
1.2637e-39	0.273869425678637	0.209	0.054	2.9390e-35	0.509480286365896	0.14785614945086	CCDC68	CCDC68
4.7216e-39	0.372523789329733	0.392	0.193	1.0981e-34	1.38830798615223	0.6455281068753	PERP	PERP
5.8763e-39	0.400045788362901	0.398	0.198	1.3667e-34	1.36862169284907	0.587661904087826	SYNE1	SYNE1
8.8380e-39	0.312945865512774	0.532	0.309	2.0555e-34	1.70913404396335	0.981161279032645	PLA2G16	PLA2G16
1.0632e-38	0.332634975428409	0.847	0.693	2.4726e-34	7.05433019347012	4.77521152597454	BTG1	BTG1
1.0907e-38	0.305117074517656	0.18	0.039	2.5367e-34	0.503216662924874	0.107926421472352	PPL	PPL
1.4377e-38	0.277521402424	0.452	0.236	3.3436e-34	1.32876307076086	0.764409111429269	CYSTM1	CYSTM1
1.7252e-38	0.345185062192484	0.185	0.042	4.0123e-34	0.579055221565228	0.118112107736259	CRHBP	CRHBP
1.8819e-38	0.293354118879871	0.706	0.489	4.3768e-34	2.95716610486949	1.95108830750802	CNBP	CNBP
3.1379e-38	0.333790801104978	0.756	0.554	7.2978e-34	4.73271420008069	3.10579052239887	ITGA6	ITGA6
6.5252e-38	0.2881720868765	0.791	0.603	1.5176e-33	4.68383771265942	3.26078992434943	CCNI	CCNI
1.0244e-37	0.390361385521341	0.623	0.413	2.3825e-33	3.18285943809539	1.8310104665421	UTRN	UTRN
1.5997e-37	0.253904541737409	0.197	0.05	3.7203e-33	0.469126098031989	0.139697858800964	METTL7A	METTL7A
2.4258e-37	0.300045336042566	0.359	0.165	5.6416e-33	1.02783997768401	0.502192699079184	COBLL1	COBLL1
4.2905e-37	0.28932980637643	0.512	0.291	9.9784e-33	1.62705200260634	0.967045163150415	GIMAP6	GIMAP6
7.0419e-37	0.269873403754191	0.149	0.025	1.6377e-32	0.379484310666586	0.0532033586742798	L1CAM	L1CAM
1.9241e-36	0.333826505646636	0.574	0.355	4.4749e-32	2.0978096263814	1.21858317785602	HLA-F	HLA-F
1.9844e-36	0.339468410999776	0.219	0.068	4.6150e-32	0.673067320148487	0.191472872021029	SCARB1	SCARB1
2.5474e-36	0.298616045400152	0.329	0.145	5.9246e-32	0.875493270060093	0.391323784369845	BTN3A2	BTN3A2
4.4235e-36	0.333979100688193	0.515	0.307	1.0288e-31	1.7546659050966	0.972530164208929	EPS8	EPS8
4.5722e-36	0.292482047205096	0.626	0.414	1.0634e-31	2.36670262389055	1.51293594374038	TJP1	TJP1
4.9972e-36	0.28815192265735	0.492	0.283	1.1622e-31	1.56804317026729	0.925127643553281	PSIP1	PSIP1
1.5390e-35	0.313994243955954	0.386	0.195	3.5793e-31	1.16438322368021	0.581132230167994	APOL3	APOL3
3.4861e-35	0.575657832146831	0.596	0.409	8.1076e-31	3.38222929765139	1.46428014600099	KRT10	KRT10
8.8926e-35	0.288135550978503	0.541	0.315	2.0681e-30	2.0259699291402	1.26844852088168	MKL2	MKL2
1.3986e-34	0.254492119807954	0.387	0.195	3.2527e-30	0.981852731484971	0.536550563615133	POLR3GL	POLR3GL
1.7990e-34	0.282075518920343	0.353	0.165	4.1840e-30	0.984799897741484	0.496969278157898	FAM69B	FAM69B
1.9122e-34	0.411284660043696	0.139	0.023	4.4472e-30	0.629663163415634	0.0801378643973261	HLA-DQA2	HLA-DQA2
2.5881e-34	0.350276423222049	0.558	0.361	6.0191e-30	2.21196083690495	1.26280496811151	SEC14L1	SEC14L1
3.3713e-34	0.323840599195722	0.777	0.605	7.8407e-30	4.95711367947975	3.3091707431081	PALMD	PALMD
7.2602e-34	0.290340988542061	0.396	0.202	1.6885e-29	1.17291442510942	0.625358376688565	EBF1	EBF1
1.3257e-33	0.280241387236359	0.237	0.084	3.0831e-29	0.595805744520748	0.205792938073212	IRF9	IRF9
1.6626e-33	0.287213654269323	0.391	0.202	3.8667e-29	1.10824896352257	0.581927552748273	VPS13C	VPS13C
3.5624e-33	0.309390125938019	0.208	0.065	8.2851e-29	0.618177986711862	0.187571767389021	PLCB4	PLCB4
3.6671e-33	0.308474821497079	0.692	0.484	8.5285e-29	3.78054580084528	2.51162854484171	UACA	UACA
8.3172e-33	0.255097412493826	0.466	0.264	1.9343e-28	1.43978592872797	0.890446205615571	HSD17B11	HSD17B11
8.8292e-33	0.273081265776671	0.277	0.115	2.0534e-28	0.730743856621703	0.317149622971334	OSBPL1A	OSBPL1A
1.1992e-32	0.256480974053068	0.313	0.137	2.7891e-28	0.879699411692297	0.454454480177926	NR1D1	NR1D1
2.1643e-32	0.313374473424836	0.296	0.129	5.0334e-28	0.848873569785659	0.351482447224806	MYO5C	MYO5C
6.1502e-32	0.262734966265702	0.574	0.361	1.4303e-27	2.1898219396842	1.45279975853884	GRASP	GRASP
9.2199e-32	0.325177164702911	0.651	0.459	2.1443e-27	3.25456205427266	2.07349289928598	ITM2A	ITM2A
1.2555e-31	0.290648312493965	0.404	0.217	2.9198e-27	1.18335049167135	0.632662809289053	CEP68	CEP68
2.0194e-31	0.269698910155618	0.235	0.086	4.6965e-27	0.634602965839718	0.248198148718518	ADRB2	ADRB2
2.0476e-31	0.300589779787513	0.353	0.178	4.7621e-27	1.05705627866473	0.523006268955393	TAF7	TAF7
8.2319e-31	0.251012558581942	0.249	0.099	1.9145e-26	0.611241754459674	0.253566387844474	NTN4	NTN4
1.0650e-30	0.263920353597734	0.338	0.166	2.4770e-26	0.987781239111382	0.526684984387789	GPR146	GPR146
1.8270e-30	0.279789465069221	0.649	0.462	4.2490e-26	2.76079756690391	1.84294813285823	FCGRT	FCGRT
2.5333e-30	0.285596292249398	0.485	0.288	5.8918e-26	1.63429208383068	0.979844279231573	NFIA	NFIA
2.8541e-30	0.264987347879445	0.368	0.187	6.6378e-26	1.10596656853193	0.615730524115992	RUNX1T1	RUNX1T1
3.5103e-30	0.275266470314009	0.44	0.25	8.1640e-26	1.45963600520153	0.867773170410446	HSPA2	HSPA2
3.9869e-30	0.276366904568409	0.712	0.525	9.2723e-26	3.51927584867623	2.42802696213254	GIMAP4	GIMAP4
5.5563e-30	0.293526896645539	0.406	0.222	1.2922e-25	1.30979301056738	0.72224903996157	RAPGEF3	RAPGEF3
8.4120e-30	0.382967872599922	0.366	0.189	1.9564e-25	1.61244978503565	0.781259188481542	PDK4	PDK4
1.0385e-29	0.39487614839165	0.133	0.027	2.4151e-25	0.62599286612764	0.0955346131931183	CD300LG	CD300LG
2.0535e-29	0.284716848730059	0.348	0.178	4.7758e-25	1.04095177541309	0.53525947662096	ENAH	ENAH
2.6279e-29	0.303966649902777	0.394	0.214	6.1117e-25	1.3138787111997	0.707377490963223	GAS6	GAS6
5.9902e-29	0.286130858151296	0.348	0.179	1.3931e-24	1.11244267127949	0.58679154906807	SERPING1	SERPING1
1.1602e-28	0.286856831048447	0.501	0.309	2.6983e-24	1.98766680603636	1.24260002749958	PARP14	PARP14
1.3479e-28	0.2696792420813	0.395	0.218	3.1347e-24	1.28399146973495	0.744111601130679	SORBS2	SORBS2
1.9912e-28	0.290509651244685	0.476	0.292	4.6310e-24	1.69808693477273	1.01785149281792	PDCD4	PDCD4
2.1006e-28	0.287416227441855	0.543	0.349	4.8854e-24	1.96786955278433	1.22649398823448	SSFA2	SSFA2
2.1960e-28	0.307948285283715	0.535	0.347	5.1073e-24	1.97828031778254	1.18889702212483	AFDN	AFDN
2.7808e-28	0.270076347102637	0.668	0.495	6.4674e-24	2.83275472677371	1.92562299387593	UBXN1	UBXN1
2.8734e-28	0.350290241164714	0.702	0.527	6.6827e-24	9.47119030028494	6.37678173332693	CTGF	CTGF
3.2093e-27	0.256179775627389	0.621	0.431	7.4638e-23	2.34014275111207	1.58527987330216	TMOD3	TMOD3
7.1366e-27	0.252674454743241	0.253	0.111	1.6598e-22	0.654813600819204	0.285327975765135	MALT1	MALT1
7.3918e-27	0.479070419387894	0.189	0.068	1.7191e-22	0.980972581782319	0.226932936355728	EDNRB	EDNRB
8.0041e-27	0.286634224447683	0.427	0.25	1.8615e-22	1.58280916737872	0.939137732936409	TGFBR3	TGFBR3
1.4678e-26	0.402922903627403	0.113	0.021	3.4137e-22	0.574514034854839	0.0523479091273322	DMKN	DMKN
1.8619e-26	0.253712015958429	0.53	0.34	4.3303e-22	1.98045982276878	1.31258414229075	GOLGB1	GOLGB1
2.0896e-26	0.316119940168352	0.893	0.828	4.8598e-22	15.8129466273024	11.256167528842	A2M	A2M
5.8658e-26	0.259868470899847	0.331	0.177	1.3642e-21	0.919365489492365	0.480124471047073	EGLN1	EGLN1
1.8711e-25	0.633780245676029	0.098	0.015	4.3517e-21	1.03825030430735	0.0814594810336946	CD36	CD36
2.7404e-25	0.272379599391559	0.638	0.454	6.3734e-21	2.73008735921162	1.84070441449283	SRSF7	SRSF7
2.8323e-25	0.251267840532825	0.235	0.102	6.5870e-21	0.628126890189901	0.266379911006149	PER3	PER3
3.3355e-25	0.261342988263103	0.386	0.223	7.7574e-21	1.19871341412476	0.693046196030736	KIAA1551	KIAA1551
6.2802e-25	0.258868592356463	0.406	0.236	1.4606e-20	1.23591216301522	0.725955273732751	GIMAP8	GIMAP8
1.1836e-24	0.284717741955993	0.47	0.295	2.7528e-20	1.87717202110917	1.16428517269676	BTG2	BTG2
6.8802e-24	0.272677755153947	0.284	0.144	1.6001e-19	0.831302044810737	0.394239992544951	ITPR2	ITPR2
7.8534e-24	0.251634582626646	0.375	0.221	1.8265e-19	1.07187727375238	0.610944268430382	RNF115	RNF115
8.6607e-24	0.261334753785511	0.381	0.222	2.0142e-19	1.24943855368978	0.732119667076688	CTNNAL1	CTNNAL1
8.7983e-24	0.367548806594835	0.311	0.168	2.0462e-19	1.49456019237337	0.727307143698025	ENPP2	ENPP2
1.5502e-23	0.298467552852671	0.558	0.383	3.6054e-19	2.46457678877291	1.5705578393014	NEDD9	NEDD9
1.6058e-23	0.315534629391407	0.736	0.582	3.7345e-19	4.76258340832857	3.20322149189	RDX	RDX
1.7614e-23	0.277590123542324	0.084	0.01	4.0966e-19	0.362417978225975	0.0321777831675508	SCGB2A2	SCGB2A2
9.2951e-23	0.448848604125209	0.601	0.47	2.1618e-18	8.06558683296391	4.78713282196233	S100A4	S100A4
1.2066e-22	0.273991714780209	0.503	0.333	2.8062e-18	1.93259627590174	1.22976548637931	SLFN5	SLFN5
2.0982e-22	0.396665450102298	0.479	0.323	4.8797e-18	3.01899426944895	1.70301073689018	BST2	BST2
2.3326e-22	0.268664950242192	0.455	0.293	5.4249e-18	1.81911699323732	1.15493112547623	CRYBG3	CRYBG3
4.1041e-22	0.263691216390249	0.781	0.597	9.5449e-18	7.63379474665345	5.63257362611663	SLC9A3R2	SLC9A3R2
4.4493e-22	0.255678355202801	0.666	0.492	1.0348e-17	3.09613630846917	2.17201112309093	MMRN2	MMRN2
6.8677e-21	0.251010179791462	0.35	0.205	1.5972e-16	1.26944281883713	0.765659309894053	ACE	ACE
4.9472e-20	0.30171475817195	0.166	0.067	1.1506e-15	0.642523844136389	0.214726841951541	AKR1C1	AKR1C1
1.1161e-19	0.254969221984086	0.131	0.044	2.5957e-15	0.440339214460687	0.116176973129868	GALNT15	GALNT15
1.7766e-19	0.250091346996053	0.21	0.1	4.1319e-15	0.660568894351517	0.293134225942648	NUPR1	NUPR1
2.6785e-19	0.269258028568981	0.254	0.133	6.2295e-15	0.868350415443838	0.427319032542834	ABCB1	ABCB1
8.5850e-19	0.305033008869119	0.165	0.068	1.9966e-14	0.704639705001734	0.256488295530596	CCL23	CCL23
6.2134e-17	0.293506027564043	0.111	0.037	1.4450e-12	0.479912050648945	0.103488619105235	CALML5	CALML5
1.6974e-11	0.260335352597844	0.683	0.582	3.9477e-07	5.30084714729878	3.85664922177403	TSC22D1	TSC22D1
1.9356e-10	0.90691413359811	0.327	0.253	4.5015e-06	12.9264889187478	4.62307445652671	FABP4	FABP4
3.9951e-05	0.344944060097622	0.69	0.663	0.9291	9.93609473848222	6.74559815713117	GADD45B
0.0003	0.478633606885346	0.093	0.061	1.0000	0.994732930115324	0.235995310431173	CFD
0.0140	0.313673449289096	0.094	0.072	1.0000	0.711667556475727	0.250814107441407	CXCL14
