# Supplementary material for: Single-cell profiling reveals transcriptomic signatures of vascular endothelial cells in non-healing diabetic foot ulcers
Source: Front Endocrinol (Lausanne). 2023 Dec 1;14:1275612. doi: 10.3389/fendo.2023.1275612 (PMC10722230; doi:10.3389/fendo.2023.1275612)
Supplement: Supplementary Data Sheet 1 — Clinical details on skin tissue donors for immunofluorescence staining. [file DataSheet_1.zip › Data sheet 1/Supplementary dataset/Supplementary dataset 5-VasEndo.Group_diff_enrichment/Supplementary datase 5-2.Ctrl to non_healing_DFU.sampleDiff.xls]

p_val	avg_logFC	pct.1	pct.2	p_val_adj	avgExpr.1	avgExpr.2	allGene	sign	filter
1.4011e-156	0.595070312096445	0.977	0.955	3.2585e-152	29.9757449190281	16.0838601029568	HLA-C	HLA-C
8.7113e-116	0.636529037976405	0.958	0.793	2.0260e-111	25.6650128139316	13.1091466637819	TXNIP	TXNIP
7.7066e-105	0.450728893345382	1	0.995	1.7923e-100	124.715853584708	79.1015605727445	VIM	VIM
6.6704e-84	1.09299913772558	0.31	0.03	1.5513e-79	2.37102444529387	0.129999906685038	DCD	DCD	DCD
6.4027e-82	0.544988621424385	0.806	0.599	1.4891e-77	4.81802437533506	2.37357201553485	SRSF5	SRSF5
1.5032e-74	0.509517717943375	0.817	0.527	3.4960e-70	7.53019740380747	4.12481683867694	TIMP3	TIMP3
1.4180e-73	0.764365472556875	0.854	0.683	3.2977e-69	13.7121430373692	5.85040474366101	HLA-DRB1	HLA-DRB1
7.1715e-72	0.485445264232003	0.875	0.662	1.6679e-67	7.34335908359396	4.13469599381981	AHNAK	AHNAK
3.5009e-71	0.619453967872888	0.636	0.306	8.1420e-67	3.62133196869084	1.48737764420199	LIFR	LIFR
6.2303e-70	0.579228848636696	0.412	0.122	1.4490e-65	1.32241050150243	0.301316971811932	PER1	PER1	PER1
6.5000e-69	0.581222851045923	0.61	0.327	1.5117e-64	2.513121271944	0.964586994960092	KLF9	KLF9
7.4388e-59	0.663298428031548	0.59	0.314	1.7300e-54	4.32379912052289	1.74255163542907	DEPP1	DEPP1
3.4220e-58	0.415297749309002	0.921	0.771	7.9586e-54	13.5082549012875	8.57753298563865	KLF2	KLF2
1.1344e-57	0.320603342391222	0.981	0.964	2.6383e-53	27.5948365931722	19.7515889663253	HLA-E	HLA-E
4.4609e-57	0.566980642787525	0.665	0.407	1.0375e-52	3.74120268444101	1.68937867642983	CTSH	CTSH
1.8707e-55	0.292604950425594	0.964	0.926	4.3507e-51	15.8695070610916	11.5899984614619	H3F3B	H3F3B
5.0610e-52	0.429776575993209	0.313	0.084	1.1770e-47	0.879699411692297	0.223034787460939	NR1D1	NR1D1	NR1D1
6.3715e-52	0.514636715034528	0.834	0.648	1.4818e-47	14.857008924887	8.47801485642716	HLA-DRA	HLA-DRA
4.6943e-51	0.631500103773789	0.765	0.562	1.0918e-46	8.21219078528594	3.89898278411688	HLA-DPA1	HLA-DPA1
7.9608e-49	0.559941577732745	0.722	0.506	1.8514e-44	5.78464896893665	2.87567940545312	HLA-DPB1	HLA-DPB1
4.0816e-48	0.346773908023102	0.923	0.836	9.4925e-44	12.2416463544403	8.36138249244983	LGALS3	LGALS3
5.6274e-47	0.366878894983376	0.96	0.89	1.3088e-42	21.180455904629	14.3686948955623	CAV1	CAV1
5.2752e-46	0.43427646372459	0.306	0.095	1.2268e-41	0.866475574240755	0.20897811431553	ZBTB16	ZBTB16	ZBTB16
9.1034e-46	0.4157917238971	0.888	0.716	2.1172e-41	14.7029410629447	9.36107814807164	ADIRF	ADIRF
1.0923e-44	0.400698548548444	0.816	0.596	2.5404e-40	6.38463180990494	3.94661008030049	SYNE2	SYNE2
1.1766e-43	0.493115214564615	0.168	0.012	2.7365e-39	0.703420471759331	0.0403144854131513	KRT2	KRT2
6.4595e-43	0.412517244610019	0.185	0.023	1.5023e-38	0.579055221565228	0.0453057878292309	CRHBP	CRHBP
5.1468e-42	0.464894706319755	0.664	0.455	1.1970e-37	3.33292280932227	1.7219475133951	TSC22D3	TSC22D3
3.3730e-40	0.359392658846844	0.788	0.592	7.8446e-36	4.05393372094398	2.52815205199931	CAST	CAST
7.6897e-40	0.324131266571114	0.952	0.867	1.7884e-35	19.4502674452937	13.7887194946249	GSN	GSN
1.7245e-39	0.381813123438041	0.765	0.571	4.0106e-35	4.36383323238203	2.66147382702934	TGFBR2	TGFBR2
3.3807e-39	0.462031833821922	0.572	0.357	7.8624e-35	2.59132947716009	1.26254577407707	HLA-DMA	HLA-DMA
1.4729e-38	0.346340043580272	0.83	0.67	3.4255e-34	5.148642485669	3.34876231720488	LRRFIP1	LRRFIP1
7.9405e-38	0.454640721147218	0.547	0.335	1.8467e-33	2.49133502447034	1.21586638263723	HLA-DQB1	HLA-DQB1
2.1249e-37	0.466985868282989	0.558	0.343	4.9419e-33	2.46457678877291	1.17190490311518	NEDD9	NEDD9
4.2826e-34	0.270834709445377	0.922	0.842	9.9601e-30	8.91449519374747	6.56220744644583	DDX5	DDX5
2.0118e-33	0.530513087546013	0.113	0.002	4.6788e-29	0.707916524327632	0.00477248548591104	HLA-DRB5	HLA-DRB5
6.1860e-32	0.344943804707024	0.756	0.583	1.4387e-27	4.73271420008069	3.0602530378092	ITGA6	ITGA6
3.7776e-31	0.512757983626656	0.329	0.152	8.7855e-27	1.52353640229332	0.511198838162144	HLA-DQA1	HLA-DQA1
5.1914e-31	0.264776552114727	0.86	0.699	1.2074e-26	6.33261719400728	4.62688471516615	SPTBN1	SPTBN1
1.5924e-30	0.314536439161019	0.851	0.724	3.7034e-26	6.8598373990868	4.73868149893418	GIMAP7	GIMAP7
1.5819e-29	0.3332245674383	0.669	0.464	3.6790e-25	3.94457145414316	2.54332563628913	KCTD12	KCTD12
3.6245e-29	0.33000408313222	0.623	0.429	8.4294e-25	3.18285943809539	2.00714464506225	UTRN	UTRN
2.9403e-28	0.289350793650273	0.89	0.801	6.8381e-24	8.682899364238	6.25006608421871	CLEC14A	CLEC14A
6.2691e-28	0.741069229678256	0.547	0.37	1.4580e-23	5.93342509169499	2.30449843605999	RBP7	RBP7
7.3619e-28	0.312298195942946	0.47	0.281	1.7122e-23	1.4573604340095	0.798206148159169	CALCOCO2	CALCOCO2
1.5807e-27	0.505135054722486	0.702	0.545	3.6761e-23	9.47119030028494	5.31856831746165	CTGF	CTGF
4.5259e-27	0.297063111496488	0.32	0.15	1.0526e-22	0.837968882142745	0.365605584651973	NR1D2	NR1D2
1.1547e-26	0.34340125246218	0.607	0.425	2.6856e-22	2.57822088568224	1.53822359705622	WNK1	WNK1
2.4441e-26	0.322495011022206	0.636	0.457	5.6844e-22	2.95927930403926	1.86786257164211	H1FX	H1FX
2.6704e-26	0.334917554611359	0.185	0.055	6.2106e-22	0.604183919661992	0.147628468023372	HIF3A	HIF3A
2.3933e-25	0.312867848115719	0.826	0.681	5.5660e-21	6.00937356966217	4.12628121293871	CD34	CD34
2.9707e-25	0.39359583213593	0.463	0.284	6.9089e-21	1.85224752085594	0.924202228656102	GBP4	GBP4
6.6723e-25	0.280317212259334	0.574	0.387	1.5518e-20	2.1898219396842	1.41005094118108	GRASP	GRASP
3.4559e-24	0.271584965128107	0.655	0.476	8.0374e-20	3.14429991650805	2.15866323400813	LY6E	LY6E
6.7636e-24	0.293515670531685	0.657	0.495	1.5730e-19	2.95646177645429	1.95008641911973	LMO2	LMO2
1.0477e-23	0.451939497866494	0.206	0.075	2.4366e-19	1.00925493401057	0.278675115530629	KRT1	KRT1
1.1336e-23	0.27669882301621	0.404	0.23	2.6365e-19	1.24266504295239	0.700574418076788	RRAS	RRAS
3.0817e-23	0.252088431203009	0.755	0.627	7.1672e-19	3.74202724387241	2.68538980521495	WASF2	WASF2
3.3198e-23	0.261957800288796	0.791	0.673	7.7208e-19	4.48845483529318	3.22360473001842	PNRC1	PNRC1
8.5263e-23	0.278383593554637	0.718	0.575	1.9830e-18	3.42112242190243	2.34681789359634	LEPROT	LEPROT
1.0035e-22	0.298230685441552	0.394	0.226	2.3339e-18	1.3138787111997	0.717199088812806	GAS6	GAS6
1.0997e-22	0.285665357610912	0.659	0.507	2.5575e-18	2.80256235049032	1.85767907929334	IQGAP1	IQGAP1
6.1174e-22	0.32764734269242	0.398	0.233	1.4227e-17	1.36862169284907	0.706869309008364	SYNE1	SYNE1
1.1968e-21	0.272124799802092	0.376	0.216	2.7834e-17	1.07681009122928	0.582029168229745	HSD17B12	HSD17B12
1.4871e-21	0.268629278904339	0.359	0.203	3.4585e-17	1.02783997768401	0.550134803646311	COBLL1	COBLL1
2.7792e-21	0.287500108979775	0.084	0.006	6.4637e-17	0.362417978225975	0.02199943331622	SCGB2A2	SCGB2A2
3.3765e-21	0.288838434443989	0.495	0.331	7.8527e-17	1.7672273876552	1.07302199037375	ANKRD29	ANKRD29
7.2411e-21	0.30892259055072	0.558	0.404	1.6841e-16	2.21196083690495	1.35834243145623	SEC14L1	SEC14L1
1.5087e-20	0.271200868525019	0.614	0.44	3.5088e-16	3.34555376309292	2.31332537612079	CEBPD	CEBPD
1.6698e-20	0.343965271846191	0.692	0.549	3.8834e-16	3.89679527023695	2.4716003819856	NKTR	NKTR
2.2244e-20	0.273560862456339	0.868	0.768	5.1733e-16	8.85935214265352	6.49967434090045	ZFP36L2	ZFP36L2
4.6733e-20	0.260507959303629	0.752	0.613	1.0869e-15	4.26537772719069	3.05781611736304	LMCD1	LMCD1
9.7871e-20	0.302044299411647	0.692	0.537	2.2762e-15	3.78054580084528	2.5342829113912	UACA	UACA
1.0325e-19	0.269770298023428	0.43	0.275	2.4014e-15	1.40755737919831	0.83830214786281	FOXC1	FOXC1
1.0384e-19	0.272919518285687	0.721	0.585	2.4149e-15	4.20214650896289	2.95963485353822	HYAL2	HYAL2
4.7253e-19	0.25184072715957	0.18	0.071	1.0990e-14	0.503216662924874	0.16855334542539	PPL	PPL
9.4710e-19	0.253225858369296	0.298	0.161	2.2027e-14	0.774646051464232	0.377644472892328	RYBP	RYBP
1.4702e-18	0.284166125773841	0.669	0.489	3.4192e-14	10.9002239335763	7.95660359542934	CLU	CLU
1.4909e-18	0.268964944056809	0.893	0.871	3.4674e-14	15.8129466273024	11.8479501619428	A2M	A2M
2.9406e-18	0.27510109592804	0.574	0.438	6.8391e-14	2.0978096263814	1.35277196756821	HLA-F	HLA-F
3.9371e-18	0.274446719539857	0.51	0.354	9.1565e-14	1.78739442689217	1.11839884760754	GBP2	GBP2
6.4506e-18	0.267186658114022	0.463	0.304	1.5002e-13	1.84738581386531	1.17975973393309	IGFBP2	IGFBP2
7.6664e-18	0.373148324881597	0.282	0.155	1.7830e-13	1.17102389810581	0.49488693292673	PLAT	PLAT
3.6989e-17	0.284460459705601	0.622	0.468	8.6024e-13	3.21223849443613	2.16937293358925	GADD45A	GADD45A
7.0411e-17	0.253465073987499	0.296	0.166	1.6376e-12	0.848873569785659	0.434923443717045	MYO5C	MYO5C
1.3513e-16	0.270850432669938	0.458	0.302	3.1427e-12	4.73473849212191	3.37406034426623	TAGLN	TAGLN
1.4235e-16	0.358765899865538	0.233	0.118	3.3105e-12	1.34569336643882	0.638555624453133	BTNL9	BTNL9
8.9705e-16	0.255325049405793	0.544	0.403	2.0863e-11	1.98163658092453	1.30976846658015	DOCK9	DOCK9
2.4896e-15	0.272040405042699	0.427	0.297	5.7900e-11	1.58280916737872	0.967644665376474	TGFBR3	TGFBR3
5.2523e-15	0.44583396570164	0.596	0.476	1.2215e-10	3.38222929765139	1.80589791842818	KRT10	KRT10
5.6068e-15	0.267679368096068	0.47	0.331	1.3040e-10	1.87717202110917	1.2014770171362	BTG2	BTG2
1.5713e-14	0.255475886772293	0.594	0.462	3.6544e-10	2.669410067422	1.84213354339388	HEG1	HEG1
2.0567e-14	0.31793273990755	0.292	0.173	4.7833e-10	1.39974805222474	0.746180818624805	SLC6A6	SLC6A6
2.8030e-12	0.261983302574823	0.555	0.429	6.5190e-08	3.2369052225694	2.26039971499714	IRF1	IRF1
1.0496e-11	0.264149110553245	0.395	0.276	2.4411e-07	3.50496724083879	2.45917979931328	CXCL12	CXCL12
3.0036e-11	0.273787390321134	0.133	0.061	6.9854e-07	0.62599286612764	0.236557406389296	CD300LG	CD300LG
7.2757e-08	0.327953565358035	0.189	0.122	0.0017	0.980972581782319	0.427085655639091	EDNRB	EDNRB
9.9276e-08	0.273066885867249	0.113	0.058	0.0023	0.574514034854839	0.198271125864673	DMKN	DMKN
2.1256e-07	0.26715753013698	0.483	0.395	0.0049	3.3771183963102	2.35091377518452	EDN1	EDN1
2.4562e-07	0.290816167474869	0.479	0.4	0.0057	3.01899426944895	2.00481355797204	BST2	BST2
8.7296e-07	0.469163374871647	0.098	0.052	0.0203	1.03825030430735	0.274977295483058	CD36
0.0001	0.305761683892759	0.69	0.661	1.0000	9.93609473848222	7.05511326903506	GADD45B
0.0070	0.254076386953279	0.716	0.702	1.0000	11.4509611286169	8.65737074976328	CLDN5
