# Supplementary material for: Single-cell profiling reveals transcriptomic signatures of vascular endothelial cells in non-healing diabetic foot ulcers
Source: Front Endocrinol (Lausanne). 2023 Dec 1;14:1275612. doi: 10.3389/fendo.2023.1275612 (PMC10722230; doi:10.3389/fendo.2023.1275612)
Supplement: Supplementary Data Sheet 1 — Clinical details on skin tissue donors for immunofluorescence staining. [file DataSheet_1.zip › Data sheet 1/Supplementary dataset/Supplementary dataset 5-VasEndo.Group_diff_enrichment/Supplementary datase 5-3.healing_DFU to Ctrl.sampleDiff.xls]

p_val	avg_logFC	pct.1	pct.2	p_val_adj	avgExpr.1	avgExpr.2	allGene	sign	filter
2.2887e-149	0.96095432317336	0.415	0.066	5.3228e-145	2.98223234501198	0.523314007460783	COL1A1	COL1A1	COL1A1
2.4036e-136	0.877306117843702	0.325	0.029	5.5901e-132	1.57542664134579	0.0711245613743784	KRT16	KRT16	KRT16
7.0177e-118	0.767278571545772	0.23	0.001	1.6321e-113	1.16015800399815	0.00290701467027174	S100A9	S100A9
1.9626e-117	1.02501028323756	0.711	0.456	4.5644e-113	7.83455767560347	2.16977547170977	COL4A1	COL4A1
4.5436e-116	0.813603028111801	0.374	0.073	1.0567e-111	2.2793955767084	0.453618698954267	COL3A1	COL3A1	COL3A1
1.6450e-114	0.722568659110605	0.227	0.002	3.8259e-110	1.0756429813545	0.00773205625319345	S100A8	S100A8
3.0068e-108	1.15900485321952	0.657	0.414	6.9928e-104	7.51277509238057	1.67129436012955	RPS17	RPS17
3.6067e-97	0.700708314320541	0.366	0.089	8.3880e-93	2.36092365220075	0.667803545237933	COL1A2	COL1A2	COL1A2
7.6875e-96	0.716208430136437	0.34	0.074	1.7879e-91	1.78786428892125	0.36215415578672	COL6A2	COL6A2	COL6A2
3.5420e-95	0.704703213105335	0.811	0.718	8.2377e-91	7.75055484861535	3.3250075953133	PFN1	PFN1
4.4058e-95	0.865662603732981	0.693	0.468	1.0247e-90	5.97582257329689	1.93523538292682	COL4A2	COL4A2
7.4891e-94	0.724577887926093	0.776	0.526	1.7417e-89	12.904211130387	5.7369942288852	LGALS1	LGALS1
1.3931e-93	0.565558151416161	0.958	0.912	3.2399e-89	42.5492107800215	23.7378245242757	IGFBP7	IGFBP7
2.4290e-93	0.538545546869958	0.899	0.862	5.6490e-89	11.6545800086819	6.38516795760638	SERF2	SERF2
3.8321e-92	0.809892294348071	0.388	0.117	8.9123e-88	2.05396313465924	0.358726469040127	PCDH17	PCDH17	PCDH17
7.0395e-91	1.07966731544845	0.417	0.149	1.6372e-86	3.14233697984045	0.407187175637456	INSR	INSR
4.6239e-90	0.48300521195449	0.968	0.977	1.0754e-85	33.6282129117372	20.3630659317621	RPL13A	RPL13A
5.6139e-89	0.525273905104079	0.193	0.007	1.3056e-84	0.718230542193838	0.0161501276258913	KRT17	KRT17
9.2471e-83	0.700006902382816	0.923	0.902	2.1506e-78	21.6429007884854	10.2440541557347	HSPB1	HSPB1
4.3087e-82	0.840596321687692	0.828	0.77	1.0021e-77	14.2062629978532	5.56079024995005	RPL31	RPL31
2.2792e-81	0.599014956061028	0.279	0.054	5.3007e-77	1.21333842723136	0.215903011661906	BGN	BGN
5.9081e-80	0.511038774820557	0.189	0.012	1.3740e-75	0.705719303777929	0.0232134599930434	KRT6A	KRT6A
1.7237e-78	0.770382948838797	0.617	0.398	4.0088e-74	4.58791347744643	1.5862863596285	SOX4	SOX4
2.6506e-75	0.667475797294979	0.321	0.09	6.1646e-71	1.46382213341315	0.263945350790569	MAP1B	MAP1B	MAP1B
1.3050e-72	0.515119220775795	0.963	0.96	3.0351e-68	31.4083921187809	18.3617251040996	ACTB	ACTB
5.6415e-72	0.936539730305258	0.501	0.267	1.3120e-67	3.81019510853906	0.885509198206623	HSPH1	HSPH1
6.6402e-68	0.526281151475193	0.85	0.818	1.5443e-63	9.28938139537365	5.07894571920639	FKBP1A	FKBP1A
1.6676e-67	0.551063118372513	0.286	0.079	3.8783e-63	1.0463014505794	0.179358769213693	FAM118A	FAM118A
2.6723e-67	0.480078281277101	0.956	0.952	6.2150e-63	29.5083687627493	17.8765941597494	IFITM3	IFITM3
4.2212e-67	0.527015723756893	0.281	0.074	9.8172e-63	1.01922454517425	0.192077788621518	MPZL2	MPZL2
1.8710e-66	0.618727514526668	0.271	0.07	4.3515e-62	1.23761383295134	0.20524459579715	THBS1	THBS1
1.5307e-64	0.414430395634953	0.158	0.011	3.5599e-60	0.576122674325903	0.0413702893485257	LINC01235	LINC01235
1.0465e-63	0.610107103583951	0.835	0.772	2.4339e-59	10.6858681436314	5.34884659109261	HSPG2	HSPG2
3.2921e-63	0.490867283567535	0.896	0.807	7.6565e-59	14.100694409687	8.24306413101998	SPARC	SPARC
8.8453e-63	0.597619493695197	0.485	0.245	2.0572e-58	2.40396309349301	0.872586958013584	NNMT	NNMT
1.7637e-62	0.396794355336954	0.15	0.009	4.1019e-58	0.529018171584659	0.0282223692695325	KRT6B	KRT6B
1.1884e-61	0.968901083300818	0.35	0.136	2.7638e-57	3.27765127456651	0.623368007476696	POSTN	POSTN
1.5040e-60	0.398181061559683	0.986	0.988	3.4977e-56	61.1691260457278	40.749081419674	TMSB10	TMSB10
9.7608e-58	0.584033900001649	0.795	0.671	2.2701e-53	10.1679160710961	5.22772520736112	ID3	ID3
6.8265e-57	1.14323917457996	0.458	0.239	1.5876e-52	10.6794675138723	2.72323611018606	SELE	SELE
8.0838e-57	0.535269532188655	0.835	0.745	1.8800e-52	10.8338562511917	5.92885838823964	PLVAP	PLVAP
5.7241e-54	0.424792295433088	0.878	0.854	1.3312e-49	10.6779689120945	6.6362891538367	ATP5F1E	ATP5F1E
5.5108e-52	0.29565208675632	0.113	0.003	1.2817e-47	0.354104390043556	0.00751628883179759	KRT6C	KRT6C
6.0330e-52	0.623130401793375	0.449	0.243	1.4031e-47	2.54815062392239	0.902742211639083	TCIM	TCIM
7.4706e-52	0.576335797244389	0.444	0.241	1.7374e-47	1.93175629295287	0.647511328580547	HIF1A	HIF1A
1.2819e-51	0.61034614654631	0.782	0.67	2.9813e-47	13.856726544433	7.06962152440271	HSPA1B	HSPA1B
1.4378e-51	0.598856214317794	0.807	0.736	3.3438e-47	8.1173287028404	4.00942251242996	RPL36A	RPL36A
3.8021e-51	0.382222594486429	0.156	0.022	8.8424e-47	0.552650491578048	0.0594404280122734	C4orf48	C4orf48
6.5691e-51	1.05911318973814	0.169	0.029	1.5278e-46	2.40766561748594	0.181652990329941	IGFBP5	IGFBP5
7.5314e-49	0.62577240958928	0.401	0.205	1.7516e-44	2.16601376268315	0.693336594634573	ADAMTS9	ADAMTS9
3.6260e-48	0.496449495749757	0.757	0.675	8.4330e-44	6.34483593018366	3.47071332310519	CALD1	CALD1
5.9709e-48	0.592322890295746	0.648	0.517	1.3886e-43	4.84155264099764	2.23061891811315	VWA1	VWA1
9.2062e-48	0.275014758463153	0.105	0.003	2.1411e-43	0.325605628185159	0.00687822147478318	S100A7	S100A7
8.0264e-47	0.392454400511794	0.191	0.044	1.8667e-42	0.687219452419097	0.139543198477217	TGM2	TGM2
2.9736e-46	0.519505022298967	0.297	0.122	6.9158e-42	1.15475133561361	0.281678189930875	CYTOR	CYTOR
3.4807e-46	0.30255182558331	0.962	0.96	8.0951e-42	24.7298976580953	18.0125982109341	RPLP2	RPLP2
5.3295e-46	0.528080967856757	0.475	0.272	1.2395e-41	2.64207524288444	1.14786145064809	KRT14	KRT14
7.0799e-46	0.546569581172079	0.403	0.214	1.6466e-41	1.82773682046318	0.637068431421641	ABL2	ABL2
3.4190e-45	0.496447552928067	0.942	0.963	7.9516e-41	103.858037425617	62.8259506660412	MT-CO1	MT-CO1
1.9668e-42	0.299333751838376	0.093	0.003	4.5743e-38	0.357006949295456	0.00596547305914108	P2RY6	P2RY6
1.9868e-42	0.63306495516699	0.634	0.483	4.6206e-38	6.41610110587634	2.93766735648224	DNAJB1	DNAJB1
7.5595e-41	0.361820843144962	0.191	0.052	1.7581e-36	0.616903618000577	0.126023196417934	CD200	CD200
1.4336e-40	0.463857048252201	0.223	0.076	3.3342e-36	0.894764991097414	0.191529489731348	AC020916.1	AC020916.1
4.2996e-40	0.56136385721899	0.405	0.227	9.9996e-36	2.11380639010174	0.776210283157909	SLCO2A1	SLCO2A1
3.4428e-39	0.802334095892555	0.222	0.075	8.0069e-35	2.34254261948177	0.498399719278174	CXCL2	CXCL2
6.4844e-39	0.546646582250839	0.271	0.118	1.5081e-34	1.1505805660673	0.244944877910675	FAM167B	FAM167B
4.6389e-38	0.391340164197604	0.33	0.16	1.0789e-33	1.07392984305063	0.402287901578526	SEMA6B	SEMA6B
3.1319e-37	0.486444453700793	0.669	0.563	7.2838e-33	4.27469715254321	2.24292860564757	ATP1B3	ATP1B3
7.2488e-37	0.336185226217847	0.861	0.862	1.6858e-32	9.27180365555934	6.33910870941433	CFL1	CFL1
1.2113e-36	0.373168211002399	0.831	0.812	2.8170e-32	8.42048033808459	5.48646609879219	CRIP2	CRIP2
3.3999e-36	0.365858949311864	0.907	0.948	7.9071e-32	49.3113657758767	33.8959948552299	MT-ND2	MT-ND2
1.5026e-35	0.5119247983247	0.317	0.16	3.4946e-31	1.36510461017207	0.417503825344499	C1orf54	C1orf54
4.1176e-35	0.445021731802345	0.399	0.225	9.5764e-31	1.98126939930325	0.910428286964758	MMP2	MMP2
1.0525e-34	0.255606641425573	0.15	0.036	2.4478e-30	0.59684448085194	0.236670689618178	LUM	LUM
2.9380e-34	0.537558243681401	0.499	0.373	6.8330e-30	2.40985618068128	0.991945642665	MIF	MIF
4.5379e-34	0.269521099113472	0.12	0.022	1.0554e-29	0.371311406229287	0.0473324562258324	CD276	CD276
1.1124e-33	0.383439174099467	0.245	0.103	2.5870e-29	0.791784167501939	0.221125153820646	OAF	OAF
7.5901e-33	0.292859045630429	0.116	0.021	1.7652e-28	0.426003129846459	0.0639798696115999	THY1	THY1
7.9913e-33	0.448134120319685	0.392	0.236	1.8585e-28	1.49897392984187	0.596392026081933	LDHB	LDHB
1.4187e-31	0.456448675603044	0.631	0.561	3.2996e-27	3.52351073156078	1.86577760093601	OST4	OST4
1.5751e-31	0.327828410189168	0.176	0.058	3.6631e-27	0.55932288035011	0.123471298473881	CASC15	CASC15
2.0795e-31	0.317953152352921	0.889	0.907	4.8364e-27	12.4555130917663	8.79072750692145	RPS20	RPS20
3.1267e-31	0.47969316781945	0.575	0.47	7.2717e-27	3.23025163584256	1.61841274546849	SERPINH1	SERPINH1
4.1349e-31	0.439752080785028	0.245	0.111	9.6165e-27	0.946596327009666	0.253989781368683	MIR4435-2HG	MIR4435-2HG
6.6761e-31	0.26171233272526	0.151	0.043	1.5527e-26	0.440139792105687	0.108522285428024	CDA	CDA
7.8430e-31	0.425030853314107	0.452	0.306	1.8240e-26	1.9201103137977	0.909020991874042	MARCKSL1	MARCKSL1
8.3393e-31	0.426230279622215	0.911	0.929	1.9395e-26	19.6044727737816	12.454019346093	RPL7	RPL7
1.5329e-30	0.461529754519397	0.709	0.636	3.5652e-26	4.98524198549577	2.77260979647274	TIMP1	TIMP1
1.7775e-30	0.376261544080015	0.283	0.14	4.1339e-26	0.95600324148979	0.342645182220192	BEX3	BEX3
6.6267e-30	0.43307773097427	0.107	0.02	1.5412e-25	0.654010958219087	0.0726427797044868	CSF3	CSF3
7.9710e-30	0.444649821137654	0.395	0.25	1.8538e-25	1.57956522451302	0.653626981315398	RAI14	RAI14
2.5206e-29	0.30708766135049	0.086	0.011	5.8622e-25	0.399866827622873	0.0297226021003936	CXCL8	CXCL8
5.8397e-29	0.472776503803127	0.518	0.406	1.3582e-24	2.33539419582822	1.07884898557818	SEC61G	SEC61G
6.3890e-29	0.269314555020991	0.148	0.044	1.4859e-24	0.450702295403071	0.108195731623109	TNFRSF12A	TNFRSF12A
7.4389e-28	0.391701560428119	0.75	0.744	1.7301e-23	6.30109941006313	3.93485544421873	PDLIM1	PDLIM1
1.0156e-27	0.478630205458141	0.321	0.186	2.3620e-23	1.41701219627011	0.497657082929163	PTPRE	PTPRE
3.6377e-27	0.568873284217914	0.245	0.118	8.4601e-23	1.41552426351198	0.367580425522845	SERPINE1	SERPINE1
9.4604e-27	0.458702672148878	0.656	0.595	2.2002e-22	4.53128333495688	2.49634166844312	CAVIN3	CAVIN3
3.9008e-26	0.298955681444109	0.838	0.847	9.0720e-22	8.60271965357474	6.12130271413371	TAGLN2	TAGLN2
4.4719e-26	0.370078535311847	0.809	0.814	1.0400e-21	7.82838880721609	5.09759233823808	IFITM2	IFITM2
6.1978e-26	0.446399707773623	0.365	0.233	1.4414e-21	1.61227392282856	0.671667061699363	PXDN	PXDN
8.3487e-26	0.374662936945714	0.688	0.648	1.9417e-21	4.22938078141708	2.59530898740062	TMA7	TMA7
1.8411e-25	0.274718527101561	0.122	0.034	4.2820e-21	0.43244241628369	0.0883496253483798	S100A2	S100A2
3.2763e-25	0.284221392883222	0.122	0.035	7.6197e-21	0.427056785334021	0.0740029451695139	PLAU	PLAU
4.8793e-25	0.444614027103766	0.608	0.521	1.1348e-20	4.15740588512033	2.30626677565618	PRSS23	PRSS23
1.7503e-24	0.491967470508597	0.625	0.56	4.0706e-20	4.23015969471129	2.19783603331564	RPL17	RPL17
1.8624e-24	0.586096378513322	0.779	0.775	4.3314e-20	14.5344598094522	7.64485538857705	NFKBIA	NFKBIA
1.8644e-24	0.372550099653068	0.69	0.661	4.3359e-20	4.36977863391236	2.69964394997346	ENO1	ENO1
2.1111e-24	0.437095324458041	0.322	0.193	4.9097e-20	1.4092945966048	0.556187129493388	RGS3	RGS3
2.3872e-24	0.315572124743554	0.162	0.062	5.5519e-20	0.565040978047699	0.141496228460656	SPRY4	SPRY4
9.6709e-24	0.414167451920743	0.38	0.251	2.2492e-19	1.5030644527349	0.654250953644065	FSCN1	FSCN1
1.5501e-23	0.324840234790001	0.651	0.585	3.6050e-19	3.42597620558189	2.19839982730465	PKM	PKM
2.0077e-23	0.432897611764385	0.641	0.601	4.6694e-19	3.85906093406968	2.1517176313983	POLR2L	POLR2L
2.3927e-23	0.456612531838685	0.394	0.279	5.5646e-19	1.71042796806124	0.716854800244914	PKIG	PKIG
4.5339e-23	0.307883230178811	0.834	0.835	1.0545e-18	8.54853555571619	6.01818450875493	S100A11	S100A11
6.6087e-23	0.263757228210723	0.114	0.033	1.5370e-18	0.428846989218667	0.0975831098113998	COL12A1	COL12A1
7.2008e-23	0.306544471117393	0.743	0.707	1.6747e-18	5.36470577058096	3.68433298775629	TPM4	TPM4
8.0224e-23	0.391370931311572	0.395	0.249	1.8658e-18	2.82502696651033	1.58621285119728	RGCC	RGCC
8.8601e-23	0.408612860077957	0.713	0.647	2.0606e-18	7.11651697077649	4.39400557130061	COL15A1	COL15A1
1.2057e-22	0.424881330707482	0.351	0.228	2.8040e-18	1.46695961811017	0.613015063455186	COTL1	COTL1
2.2430e-22	0.460205230814983	0.88	0.914	5.2165e-18	18.8395923911849	11.5218400789082	HSP90AA1	HSP90AA1
2.5680e-22	0.444161295649312	0.568	0.506	5.9724e-18	2.9015654234338	1.50231566104672	UQCR11	UQCR11
4.4155e-22	0.336498397842774	0.395	0.27	1.0269e-17	1.42903761985602	0.734981481497065	TCEAL9	TCEAL9
5.0957e-22	0.417024442336336	0.559	0.48	1.1851e-17	3.0019268751262	1.63728906850054	RRBP1	RRBP1
1.2751e-21	0.280114160078779	0.95	0.968	2.9655e-17	672.806274411805	508.193694180891	MALAT1	MALAT1
1.3287e-21	0.32156356301832	0.12	0.038	3.0903e-17	0.687713341663042	0.223616719568046	PTGDS	PTGDS
1.8004e-21	0.346879952213717	0.335	0.209	4.1872e-17	1.27393422708677	0.607421783657153	DUSP6	DUSP6
3.7839e-21	0.328929025251337	0.336	0.216	8.8003e-17	1.10472261243666	0.514756435871889	RHOJ	RHOJ
4.8789e-21	0.377838119532127	0.481	0.368	1.1347e-16	2.06312696802066	1.09928783209165	HTRA1	HTRA1
6.8227e-21	0.321656216867031	0.42	0.299	1.5868e-16	1.46761988260053	0.788894549415655	TMEM255B	TMEM255B
7.5969e-21	0.360230498562217	0.542	0.379	1.7668e-16	5.64726747822831	3.63657230619253	XIST	XIST
8.0042e-21	0.400580862061289	0.511	0.425	1.8615e-16	2.29939538861695	1.21036657773907	UQCRQ	UQCRQ
1.2414e-20	0.335448738823505	0.315	0.197	2.8872e-16	1.03294870716779	0.45359320775801	PDLIM7	PDLIM7
3.2453e-20	0.296791803883372	0.087	0.022	7.5476e-16	0.428570512754811	0.0617117870016376	MEG3	MEG3
4.1652e-20	0.307348794477622	0.802	0.81	9.6870e-16	7.51234526076718	5.25992809703468	SH3BGRL3	SH3BGRL3
4.7627e-20	0.336098836022613	0.329	0.208	1.1077e-15	1.31033114909052	0.650852849433601	FAM43A	FAM43A
5.2754e-20	0.348196425217415	0.423	0.303	1.2269e-15	1.74930711434041	0.940901384382349	POLR2J3.1	POLR2J3.1
1.1266e-19	0.354728255822842	0.268	0.156	2.6202e-15	1.04732752473534	0.435921840280366	LDLR	LDLR
1.1280e-19	0.354611691112966	0.42	0.308	2.6233e-15	1.67585013503354	0.876963752907945	CLK1	CLK1
1.1413e-19	0.337254999051837	0.381	0.264	2.6544e-15	1.43080282659199	0.734929164261387	SYNPO	SYNPO
1.4379e-19	0.74760909451367	0.404	0.316	3.3441e-15	3.36394298280447	1.06631516614496	CRIP1	CRIP1
2.1226e-19	0.364190863013567	0.368	0.257	4.9366e-15	1.42130052059974	0.682219307502205	PNP	PNP
2.1965e-19	0.323354283989054	0.347	0.233	5.1083e-15	1.11037407307719	0.527314452923494	CNIH1	CNIH1
2.6707e-19	0.334169185279823	0.249	0.144	6.2112e-15	0.817239697448541	0.301021226310183	ZYX	ZYX
4.1057e-19	0.339627161564954	0.785	0.78	9.5487e-15	8.35867822001404	5.66371344268352	SOX18	SOX18
6.1473e-19	0.378709030686734	0.524	0.429	1.4297e-14	2.79804678827454	1.60069287735439	SLC38A2	SLC38A2
6.4043e-19	0.362573509108351	0.139	0.055	1.4894e-14	0.728982689946528	0.203169934490312	VCAM1	VCAM1
6.9395e-19	0.262331446869787	0.179	0.085	1.6139e-14	0.574520258633966	0.21120917804175	PMAIP1	PMAIP1
1.5691e-18	0.266085850597132	0.861	0.886	3.6493e-14	10.3800055146844	7.72133273386804	RPL38	RPL38
1.6184e-18	0.339074678506621	0.445	0.342	3.7640e-14	1.75314545612464	0.961421335792808	TUBB6	TUBB6
2.0821e-18	0.262651714186036	0.16	0.072	4.8424e-14	0.54252488339197	0.186216575976654	NABP1	NABP1
2.7821e-18	0.309934027031382	0.829	0.842	6.4703e-14	8.78234120614106	6.17530174273363	ANXA1	ANXA1
2.9926e-18	0.327469981066832	0.64	0.604	6.9599e-14	3.47315554560757	2.22400416693072	NAP1L1	NAP1L1
3.9481e-18	0.266771028345259	0.127	0.048	9.1820e-14	0.578058303144618	0.208553440722729	ACTA2	ACTA2
4.9041e-18	0.369501613236574	0.601	0.557	1.1406e-13	3.07668826680879	1.81731230251425	TPI1	TPI1
6.9915e-18	0.350440035849007	0.627	0.588	1.6260e-13	3.51370258446148	2.17935311459882	HSPE1	HSPE1
7.6281e-18	0.351814730576044	0.591	0.537	1.7741e-13	2.91731975723074	1.75548357625273	CSTB	CSTB
1.2997e-17	0.337587367424428	0.352	0.244	3.0228e-13	1.3042128042802	0.644031955525828	MYADM	MYADM
1.5137e-17	0.378929157863486	0.523	0.456	3.5205e-13	2.39421699684824	1.32366096090614	ATP5MPL	ATP5MPL
1.9521e-17	0.284496247471717	0.203	0.109	4.5399e-13	0.618729510950374	0.217921042418592	FKBP11	FKBP11
2.0644e-17	0.397061373835471	0.371	0.27	4.8013e-13	1.52599042609052	0.698205083325191	SLC25A37	SLC25A37
2.7479e-17	0.49667073738964	0.271	0.169	6.3908e-13	1.62865272820524	0.599675357186906	TNFAIP3	TNFAIP3
3.0512e-17	0.351247858356995	0.231	0.131	7.0962e-13	1.02655951632203	0.42631140869443	RND1	RND1
3.8727e-17	0.437929791024708	0.448	0.342	9.0067e-13	2.92367218855773	1.53222460541027	CYR61	CYR61
5.2402e-17	0.368700613372534	0.52	0.448	1.2187e-12	2.33653898052877	1.30765861281488	SNRPD2	SNRPD2
6.2942e-17	0.295560510703318	0.264	0.163	1.4638e-12	0.811459703706929	0.347933226049714	CISD1	CISD1
9.3660e-17	0.374729486415419	0.608	0.581	2.1782e-12	3.40030879997978	2.02510328245342	COX7A2	COX7A2
2.3249e-16	0.27196986476857	0.698	0.681	5.4071e-12	4.34745082160864	3.0741009665365	ECSCR	ECSCR
3.4743e-16	0.32978101264054	0.508	0.429	8.0802e-12	2.16265616394966	1.27420654490799	CTSB	CTSB
4.9928e-16	0.277825654724272	0.279	0.18	1.1612e-11	0.902458128368374	0.440976699258542	PLEKHO1	PLEKHO1
5.0925e-16	0.346726077100805	0.414	0.317	1.1844e-11	1.76884543747703	0.957570858380594	LAMA4	LAMA4
5.6153e-16	0.251032336930501	0.205	0.114	1.3060e-11	0.582132008323703	0.230894293248563	SBNO2	SBNO2
7.8374e-16	0.31076694190872	0.262	0.161	1.8227e-11	1.09347035779879	0.534272312792444	PHLDA1	PHLDA1
1.2677e-15	0.431779290329239	0.575	0.527	2.9483e-11	3.95649675251271	2.21851444611889	IFITM1	IFITM1
1.7706e-15	0.39763228408317	0.375	0.277	4.1180e-11	1.76207042300639	0.855860124714324	BAG3	BAG3
2.1672e-15	0.33816388445851	0.563	0.518	5.0403e-11	2.65080649941281	1.60331131518249	NDUFB2	NDUFB2
3.8122e-15	0.285783052192837	0.216	0.123	8.8661e-11	0.860517118803597	0.398040226549882	ADAMTS4	ADAMTS4
4.7566e-15	0.255767303031261	0.154	0.076	1.1062e-10	0.522640302249804	0.17901408243109	ZC3H12A	ZC3H12A
4.8868e-15	0.373059658683804	0.501	0.442	1.1365e-10	2.30966944808054	1.27911830784448	ATP5MD	ATP5MD
5.1656e-15	0.304021057518478	0.449	0.363	1.2014e-10	1.7969417086339	1.0637103754675	NAMPT	NAMPT
5.4316e-15	0.329374399759451	0.389	0.293	1.2632e-10	1.42904156382801	0.747388454494664	EIF3J	EIF3J
6.2047e-15	0.395491680957676	0.501	0.414	1.4430e-10	3.0688262262464	1.73973960278228	MYL9	MYL9
6.8690e-15	0.35022523785252	0.601	0.572	1.5975e-10	3.0693230994068	1.86695770124448	UBL5	UBL5
7.2674e-15	0.272118702553283	0.21	0.122	1.6902e-10	0.682987680994105	0.282039145774538	MYO10	MYO10
8.5550e-15	0.256936321250386	0.269	0.173	1.9896e-10	0.95635740858539	0.513080982601829	COL6A1	COL6A1
1.9992e-14	0.349088799819092	0.414	0.331	4.6496e-10	1.77789756434915	0.959335862090123	FSTL1	FSTL1
2.1478e-14	0.490341915056284	0.17	0.091	4.9951e-10	1.19826782643809	0.346256507891074	STC1	STC1
2.1889e-14	0.365125628810986	0.623	0.607	5.0908e-10	3.61879042596912	2.20594606032325	POMP	POMP
3.0123e-14	0.322367629283493	0.656	0.62	7.0058e-10	4.12636475827967	2.71370174679744	COL18A1	COL18A1
5.4074e-14	0.353022881737414	0.398	0.312	1.2576e-09	1.75754047772521	0.937340719235523	CTHRC1	CTHRC1
9.6514e-14	0.313810656167266	0.394	0.305	2.2446e-09	1.68314265128582	0.960457927508273	MARCKS	MARCKS
1.0100e-13	0.338797747630574	0.47	0.412	2.3490e-09	1.95142411805078	1.10326323088654	SNRPG	SNRPG
1.7684e-13	0.335062758732263	0.528	0.473	4.1128e-09	2.5412719928414	1.53304775475872	YWHAH	YWHAH
2.1381e-13	0.282841595903118	0.546	0.486	4.9726e-09	2.34543628607913	1.52125178556688	NECTIN2	NECTIN2
2.6857e-13	0.287176876261081	0.261	0.172	6.2460e-09	0.975473326766039	0.482353685375984	DUSP5	DUSP5
3.3277e-13	0.40102768999927	0.464	0.39	7.7393e-09	2.29937100862273	1.20936281920914	VMP1	VMP1
3.8977e-13	0.328256918619946	0.568	0.516	9.0648e-09	3.16174364400587	1.99719608422705	CALCRL	CALCRL
4.8601e-13	0.280914456975661	0.278	0.191	1.1303e-08	0.889585074587825	0.426812322235219	NME1	NME1
8.8174e-13	0.382007055775616	0.224	0.142	2.0507e-08	1.09347569072142	0.428776721759585	PGF	PGF
1.0454e-12	0.522006352182344	0.425	0.353	2.4313e-08	3.34549989237705	1.57831078484874	ICAM1	ICAM1
1.4664e-12	0.324534547348718	0.894	0.865	3.4104e-08	38.5560015422676	27.593598984587	HSPA1A	HSPA1A
1.8535e-12	0.279610038659102	0.207	0.128	4.3107e-08	0.719941120308068	0.300410545966441	SSH1	SSH1
2.4223e-12	0.309496559898372	0.496	0.446	5.6336e-08	2.03962151329075	1.23052379950742	TMEM258	TMEM258
4.1083e-12	0.31563270004342	0.432	0.363	9.5546e-08	1.68086635554326	0.9552289747897	NDUFB1	NDUFB1
1.3879e-11	0.26468744480401	0.665	0.636	3.2280e-07	9.28325885999349	6.89184363382273	ZFP36	ZFP36
1.3987e-11	0.254756404440517	0.258	0.177	3.2529e-07	0.811769799634406	0.404312350835415	LGALS9	LGALS9
1.4206e-11	0.320447282396808	0.231	0.15	3.3038e-07	1.16587393142814	0.572043964860848	ANGPT2	ANGPT2
1.8885e-11	0.307337394788657	0.301	0.219	4.3921e-07	1.13705903809597	0.571598426968751	NRP2	NRP2
2.2525e-11	0.276283965729729	0.363	0.29	5.2386e-07	1.22412200815088	0.687213360570445	PON2	PON2
2.6917e-11	0.318039078900943	0.485	0.436	6.2600e-07	2.02046748514098	1.19761468245963	NDUFA13	NDUFA13
3.4463e-11	0.300943400476905	0.345	0.262	8.0150e-07	1.78860387709907	1.06390055891787	SGK1	SGK1
3.5604e-11	0.250198504984336	0.367	0.284	8.2803e-07	1.39122381016881	0.861917339300046	DLC1	DLC1
6.2756e-11	0.29191910052875	0.271	0.195	1.4595e-06	0.977938944810837	0.47718206847561	STAB1	STAB1
7.0095e-11	0.258850505318909	0.391	0.307	1.6302e-06	1.7811736578574	1.1468947855794	SOX17	SOX17
7.0482e-11	0.278007953939326	0.344	0.265	1.6392e-06	1.29088962888601	0.734869635292837	GJA1	GJA1
8.5335e-11	0.857601428536146	0.461	0.428	1.9846e-06	5.48653522515026	1.75144738767663	ISG15	ISG15
9.6252e-11	0.296267557632901	0.537	0.498	2.2385e-06	2.40111777217603	1.52903188784401	ATP5ME	ATP5ME
1.0049e-10	0.266568415607767	0.224	0.151	2.3372e-06	0.730223446579194	0.325357380807236	MAFG	MAFG
1.0239e-10	0.289273735470697	0.652	0.645	2.3812e-06	5.00018765831758	3.49298373342174	PPP1R15A	PPP1R15A
1.2609e-10	0.292770571747688	0.471	0.421	2.9326e-06	2.01580559193782	1.25037398377195	ARHGDIB	ARHGDIB
1.2873e-10	0.278413859691265	0.383	0.312	2.9940e-06	1.34428370082765	0.774584014576043	TIMM13	TIMM13
1.6444e-10	0.287488493512437	0.517	0.489	3.8244e-06	2.29009764049785	1.4680509468185	NOP10	NOP10
2.6497e-10	0.286134505383025	0.478	0.418	6.1624e-06	2.02046992310628	1.26886094128708	DDX21	DDX21
3.8823e-10	0.386598976581061	0.678	0.662	9.0290e-06	9.68499698040731	6.25899674278735	IER3	IER3
4.0087e-10	0.278244492160107	0.297	0.226	9.3229e-06	0.983383246551	0.501642643719119	RNF145	RNF145
6.0260e-10	0.292736552509575	0.39	0.315	1.4015e-05	1.9749666256537	1.21997574057915	FOSB	FOSB
6.1200e-10	0.393721079740127	0.539	0.504	1.4233e-05	3.00738518058114	1.70315030969154	HSPD1	HSPD1
7.6969e-10	0.294009576067578	0.514	0.479	1.7901e-05	2.21222272275556	1.39397115561034	ATOX1	ATOX1
8.8660e-10	0.319990679261252	0.343	0.276	2.0620e-05	1.47354770926332	0.796181028893486	ZNF385D	ZNF385D
9.8921e-10	0.351783566434746	0.466	0.423	2.3006e-05	2.32560179260888	1.33933589037041	CTNNB1	CTNNB1
1.2418e-09	0.277677354493912	0.482	0.439	2.8881e-05	2.03524395248289	1.29932234409027	MRPL33	MRPL33
1.3717e-09	0.251644474173617	0.265	0.193	3.1902e-05	0.855786723512712	0.442913367615568	HMOX2	HMOX2
1.6749e-09	0.454714274839754	0.087	0.041	3.8952e-05	0.901803897893822	0.206940422438432	HSPA6	HSPA6
1.9203e-09	0.257447318785469	0.356	0.276	4.4660e-05	1.90768480506532	1.24770533815454	NR4A1	NR4A1
3.0595e-09	0.250484042242346	0.708	0.744	7.1156e-05	4.64158802778958	3.39154696502255	COX7C	COX7C
3.7402e-09	0.443649930927872	0.381	0.309	8.6985e-05	2.38922244509961	1.17483020957134	RCAN1	RCAN1
4.3687e-09	0.286601749415347	0.476	0.437	0.0001	2.08248716231682	1.31436428272836	AP2S1	AP2S1
8.1598e-09	0.256747990386046	0.313	0.246	0.0002	1.12272378192148	0.642060862527795	GRB10	GRB10
8.6310e-09	0.263528685356879	0.189	0.125	0.0002	0.877498623768195	0.442548998065122	KRT5	KRT5
1.4370e-08	0.262712614234689	0.507	0.469	0.0003	2.23581606457352	1.48822235777471	NAA38	NAA38
1.4951e-08	0.251324082650289	0.364	0.304	0.0003	1.29466305156364	0.784720698557902	ROMO1	ROMO1
1.5068e-08	0.311689971138582	0.212	0.15	0.0004	0.841193207254304	0.348137314302817	TNFAIP2	TNFAIP2
2.3327e-08	0.30627755266724	0.43	0.379	0.0005	2.02784714961889	1.22904736283087	DNAJB4	DNAJB4
2.5202e-08	0.25285367653568	0.206	0.144	0.0006	0.751476691506199	0.360164406125187	ANGPTL2	ANGPTL2
2.9598e-08	0.254928005556671	0.422	0.36	0.0007	1.92041748689963	1.2632426265603	LAMB1	LAMB1
3.2466e-08	0.277225638878662	0.483	0.448	0.0008	2.02310121425171	1.29115843793382	GADD45GIP1	GADD45GIP1
3.3543e-08	0.261084044884917	0.269	0.206	0.0008	0.960483021064794	0.50999575160326	TUBA1C	TUBA1C
3.7920e-08	0.25862411154433	0.672	0.697	0.0009	3.99593235730513	2.85742530409975	COX6C	COX6C
1.3947e-07	0.296618588312848	0.4	0.36	0.0032	1.55520632436888	0.899355057752079	ATP5MF	ATP5MF
1.5734e-07	0.252062123039413	0.399	0.353	0.0037	1.45426158155888	0.907443400249133	SLIRP	SLIRP
1.6755e-07	0.281360837748963	0.458	0.427	0.0039	1.78201228386614	1.09974030169546	PFDN2	PFDN2
1.7197e-07	0.26465630471686	0.516	0.492	0.0040	2.30520311515444	1.53664317831545	EIF2S2	EIF2S2
2.0954e-07	0.35093741120977	0.357	0.298	0.0049	3.44099413879	2.12658340762539	C2CD4B	C2CD4B
2.5125e-07	0.323196109242058	0.379	0.32	0.0058	2.41027565516774	1.46846627400855	IL32	IL32
5.2785e-07	0.264248941625259	0.316	0.261	0.0123	1.0721593396475	0.590967435480915	PET100
5.4842e-07	0.283273034381273	0.293	0.226	0.0128	2.79026398732321	1.85525922528786	CCL2
8.9278e-07	0.259906761603399	0.504	0.48	0.0208	2.37561789920725	1.60301822418202	WWTR1
2.3316e-06	0.27580503515912	0.264	0.213	0.0542	1.13141613354827	0.617661479339772	CNKSR3
9.0813e-06	0.264000667675753	0.478	0.459	0.2112	2.63752419471886	1.79352046623865	MCAM
2.0346e-05	0.279469594091458	0.715	0.736	0.4732	10.0983394033905	7.39239467365238	SAT1
0.0001	0.625153802874554	0.347	0.331	1.0000	3.2975118769133	1.29993858194445	IFI6
0.0002	0.426086430255852	0.029	0.012	1.0000	0.697785053533336	0.108755329722597	CCL21
0.0322	0.275340774401728	0.148	0.13	1.0000	1.15661810909067	0.637548866279434	GJA4
0.0341	0.285153357588554	0.881	0.939	1.0000	52.7866103367392	39.4420950869775	NEAT1
