# Supplementary material for: Single-cell profiling reveals transcriptomic signatures of vascular endothelial cells in non-healing diabetic foot ulcers
Source: Front Endocrinol (Lausanne). 2023 Dec 1;14:1275612. doi: 10.3389/fendo.2023.1275612 (PMC10722230; doi:10.3389/fendo.2023.1275612)
Supplement: Supplementary Data Sheet 1 — Clinical details on skin tissue donors for immunofluorescence staining. [file DataSheet_1.zip › Data sheet 1/Supplementary dataset/Supplementary dataset 5-VasEndo.Group_diff_enrichment/Supplementary datase 5-4.healing_DFU to non_healing_DFU.sampleDiff.xls]

p_val	avg_logFC	pct.1	pct.2	p_val_adj	avgExpr.1	avgExpr.2	allGene	sign	filter
4.0656e-54	0.809289269147338	0.374	0.127	9.4553e-50	2.2793955767084	0.459902803960125	COL3A1	COL3A1
2.5724e-50	0.746520382973805	0.415	0.172	5.9826e-46	2.98223234501198	0.887630180923979	COL1A1	COL1A1
1.0842e-39	0.609875156661595	0.711	0.538	2.5215e-35	7.83455767560347	3.80086390939438	COL4A1	COL4A1
7.1645e-39	0.649625213493562	0.366	0.161	1.6662e-34	2.36092365220075	0.755213705802881	COL1A2	COL1A2
7.6839e-30	0.404462740437868	0.743	0.647	1.7870e-25	5.36470577058096	3.24739249625679	TPM4	TPM4
8.8094e-29	0.572529954962007	0.34	0.166	2.0488e-24	1.78786428892125	0.572624468774975	COL6A2	COL6A2
2.8167e-26	0.79690286797594	0.404	0.249	6.5507e-22	3.36394298280447	0.966928392964949	CRIP1	CRIP1
9.4513e-24	0.350453407929262	0.082	0.002	2.1981e-19	0.426486661630302	0.00477248548591104	HLA-DRB5	HLA-DRB5
8.2135e-23	0.387068196193897	0.776	0.635	1.9102e-18	12.904211130387	8.44158205870926	LGALS1	LGALS1
1.5605e-22	0.44975535405138	0.713	0.619	3.6293e-18	7.11651697077649	4.17658598957205	COL15A1	COL15A1
2.3675e-22	0.503957003530776	0.405	0.258	5.5060e-18	2.11380639010174	0.881160538179372	SLCO2A1	SLCO2A1
3.7109e-22	0.466711228691106	0.23	0.096	8.6305e-18	1.16015800399815	0.354551143886357	S100A9	S100A9
5.5203e-20	0.351545644304773	0.193	0.075	1.2839e-15	0.718230542193838	0.20894655228079	KRT17	KRT17
1.3110e-19	0.384204908738087	0.669	0.581	3.0490e-15	4.27469715254321	2.59202588654465	ATP1B3	ATP1B3
1.8747e-19	0.955844516002974	0.458	0.335	4.3601e-15	10.6794675138723	3.49060695000004	SELE	SELE
3.7926e-19	0.368100043843805	0.757	0.702	8.8205e-15	6.34483593018366	4.0829785978099	CALD1	CALD1
4.5382e-19	0.321552272224389	0.542	0.34	1.0554e-14	5.64726747822831	3.81942001733619	XIST	XIST
5.0301e-19	0.554553670671326	0.417	0.273	1.1699e-14	3.14233697984045	1.37906236503178	INSR	INSR
5.8693e-19	0.310120502876527	0.15	0.046	1.3650e-14	0.59684448085194	0.171059599491301	LUM	LUM
1.9773e-18	0.357889617752653	0.693	0.574	4.5987e-14	5.97582257329689	3.87714805786679	COL4A2	COL4A2
2.0981e-18	0.394996709840542	0.444	0.31	4.8796e-14	1.93175629295287	0.975072192796369	HIF1A	HIF1A
3.6652e-18	0.431810803971071	0.325	0.191	8.5240e-14	1.57542664134579	0.67230748853405	KRT16	KRT16
3.1413e-17	0.442155796226487	0.245	0.125	7.3056e-13	1.41552426351198	0.552335472956904	SERPINE1	SERPINE1
1.7363e-16	0.30643712876973	0.191	0.083	4.0380e-12	0.687219452419097	0.241902838717802	TGM2	TGM2
4.4812e-16	0.470848899661359	0.401	0.276	1.0422e-11	2.16601376268315	0.977086722265959	ADAMTS9	ADAMTS9
5.0118e-16	0.324429775884673	0.321	0.19	1.1656e-11	1.46382213341315	0.781194276302635	MAP1B	MAP1B
1.1262e-15	0.331249756141976	0.568	0.464	2.6191e-11	3.16174364400587	1.9882393730015	CALCRL	CALCRL
4.3000e-15	0.274959235406758	0.146	0.056	1.0001e-10	0.46817683812161	0.115231659240105	SERPINB9	SERPINB9
4.3480e-15	0.379699227530786	0.524	0.411	1.0112e-10	2.79804678827454	1.59811895403057	SLC38A2	SLC38A2
5.5061e-15	0.298509662224437	0.667	0.597	1.2806e-10	3.90834904195431	2.64161760181929	MSN	MSN
5.5332e-15	0.335186592042565	0.475	0.35	1.2869e-10	2.64207524288444	1.60482904887577	KRT14	KRT14
6.0716e-15	0.325725286025677	0.638	0.559	1.4121e-10	3.96427862999186	2.58422656887574	EMP1	EMP1
6.9668e-15	0.330508535448839	0.281	0.165	1.6203e-10	1.01922454517425	0.450930411462895	MPZL2	MPZL2
1.3043e-14	0.406921043925926	0.227	0.122	3.0335e-10	1.0756429813545	0.381748784831317	S100A8	S100A8
3.6522e-14	0.399292524632093	0.478	0.375	8.4939e-10	2.63752419471886	1.44003103701543	MCAM	MCAM
5.9255e-14	0.391840250473521	0.271	0.16	1.3781e-09	1.23761383295134	0.512206427346474	THBS1	THBS1
6.2633e-14	0.296627633118468	0.685	0.611	1.4567e-09	4.65687505716243	3.2048726037213	CD93	CD93
9.6551e-14	0.4682471956167	0.779	0.767	2.2455e-09	14.5344598094522	8.72610564591832	NFKBIA	NFKBIA
1.1944e-13	0.336283170595481	0.279	0.167	2.7778e-09	1.21333842723136	0.581254952780602	BGN	BGN
2.6822e-13	0.335387509889762	0.127	0.048	6.2381e-09	0.578058303144618	0.128407852787584	ACTA2	ACTA2
2.8751e-13	0.385075202622493	0.365	0.258	6.6866e-09	1.61227392282856	0.777389783330365	PXDN	PXDN
1.0412e-12	0.262639146982976	0.073	0.015	2.4214e-08	0.372786600249912	0.0556994592887764	CRTAC1	CRTAC1
1.3981e-12	0.283075712038279	0.269	0.16	3.2515e-08	0.95635740858539	0.474042412514546	COL6A1	COL6A1
2.3665e-12	0.512314463638597	0.381	0.274	5.5038e-08	2.38922244509961	1.03050811404367	RCAN1	RCAN1
3.3121e-12	0.323227660822655	0.608	0.537	7.7030e-08	4.15740588512033	2.7329770678137	PRSS23	PRSS23
6.4966e-12	0.471526506685962	0.271	0.172	1.5109e-07	1.62865272820524	0.640407911780018	TNFAIP3	TNFAIP3
1.0756e-11	0.279013553689393	0.69	0.663	2.5014e-07	4.36977863391236	3.06239674714945	ENO1	ENO1
1.8019e-11	0.466320931893851	0.222	0.126	4.1906e-07	2.34254261948177	1.09679680400042	CXCL2	CXCL2
4.7410e-11	0.357852764958152	0.448	0.347	1.1026e-06	2.92367218855773	1.74333746784573	CYR61	CYR61
5.3098e-11	0.303592361589625	0.491	0.376	1.2349e-06	4.17552587111621	2.8203750178276	MT2A	MT2A
7.0783e-11	0.289755358673741	0.368	0.271	1.6462e-06	1.42130052059974	0.81221425399684	PNP	PNP
7.8164e-11	0.311561123437086	0.807	0.781	1.8179e-06	8.1173287028404	5.67664577770657	RPL36A	RPL36A
8.2368e-11	0.295700077739972	0.478	0.378	1.9156e-06	2.02046992310628	1.24726145819069	DDX21	DDX21
8.4783e-11	0.25836254184373	0.189	0.103	1.9718e-06	0.705719303777929	0.317352919270732	KRT6A	KRT6A
2.5700e-10	0.301971656351704	0.395	0.306	5.9771e-06	1.57956522451302	0.907224818291168	RAI14	RAI14
2.8404e-10	0.298714620366146	0.312	0.213	6.6058e-06	1.58561947330903	0.917937711920226	CCND1	CCND1
2.9708e-10	0.291184770935655	0.581	0.524	6.9093e-06	3.21375025744442	2.14926243476409	ACTN1	ACTN1
8.1840e-10	0.27935697326534	0.399	0.297	1.9033e-05	1.98126939930325	1.25464427140746	MMP2	MMP2
9.3588e-10	0.280672838802945	0.403	0.309	2.1766e-05	1.82773682046318	1.13572003516834	ABL2	ABL2
2.0009e-09	0.258934888343922	0.269	0.18	4.6534e-05	0.960483021064794	0.513244458589179	TUBA1C	TUBA1C
3.4510e-09	0.766358481723983	0.461	0.406	8.0260e-05	5.48653522515026	2.01430727071413	ISG15	ISG15
8.2536e-09	0.263297773090067	0.345	0.256	0.0002	1.46183238731371	0.891950244528222	NFKBIZ	NFKBIZ
9.0744e-09	0.261698198554507	0.657	0.577	0.0002	7.51277509238057	5.55265157725675	RPS17	RPS17
1.1360e-08	0.293208860349381	0.321	0.237	0.0003	1.41701219627011	0.802768046665147	PTPRE	PTPRE
1.4289e-08	0.262768880460801	0.38	0.294	0.0003	1.47029220301826	0.899456065744872	FAM198B	FAM198B
1.7162e-08	0.420773144568575	0.425	0.348	0.0004	3.34549989237705	1.85299025796001	ICAM1	ICAM1
1.7877e-08	0.263012089005924	0.371	0.288	0.0004	1.33611642520174	0.795848862890579	PICALM	PICALM
2.1588e-08	0.255983708072363	0.473	0.401	0.0005	1.90410861790475	1.24822899073697	PDLIM5	PDLIM5
2.4585e-08	0.293841283467454	0.559	0.513	0.0006	3.0019268751262	1.98301543680283	RRBP1	RRBP1
4.1707e-08	0.369975381484763	0.678	0.638	0.0010	9.68499698040731	6.3806759361702	IER3	IER3
1.2014e-07	0.326417623624417	0.107	0.053	0.0028	0.654010958219087	0.193375203951007	CSF3	CSF3
2.2739e-07	0.313617187405399	0.139	0.079	0.0053	0.728982689946528	0.263538360191142	VCAM1	VCAM1
2.8239e-07	0.656810707048979	0.169	0.104	0.0066	2.40766561748594	0.766882651828694	IGFBP5	IGFBP5
3.2457e-07	0.339812269221366	0.271	0.203	0.0075	1.1505805660673	0.531006813761127	FAM167B	FAM167B
1.1420e-06	0.281340014106807	0.264	0.194	0.0266	1.13141613354827	0.608732490784671	CNKSR3
1.9948e-06	0.263026294134729	0.414	0.356	0.0464	1.77789756434915	1.13543009412901	FSTL1
3.6699e-06	0.326354432458579	0.17	0.112	0.0854	1.19826782643809	0.586158834671499	STC1
4.3751e-06	0.287748384565061	0.881	0.906	0.1018	52.7866103367392	39.3372828133976	NEAT1
2.9383e-05	0.267029006555634	0.212	0.156	0.6834	0.841193207254304	0.409711166701143	TNFAIP2
8.3961e-05	0.587519331954416	0.347	0.306	1.0000	3.2975118769133	1.3881449427832	IFI6
0.0001	0.403478762557743	0.357	0.306	1.0000	3.44099413879	1.9665495031096	C2CD4B
0.0024	0.296268747683899	0.351	0.314	1.0000	1.89443566042683	1.15226636110806	SOD2
0.0027	0.414879412875733	0.912	0.927	1.0000	27.2797937931431	17.676538985986	IFI27
0.0164	0.251242433792492	0.218	0.193	1.0000	1.16573056232042	0.684578380020006	MX1
0.0405	0.324824276879838	0.241	0.221	1.0000	1.75426515506523	0.99038163906147	IFI44L
