# Supplementary material for: Single-cell profiling reveals transcriptomic signatures of vascular endothelial cells in non-healing diabetic foot ulcers
Source: Front Endocrinol (Lausanne). 2023 Dec 1;14:1275612. doi: 10.3389/fendo.2023.1275612 (PMC10722230; doi:10.3389/fendo.2023.1275612)
Supplement: Supplementary Data Sheet 1 — Clinical details on skin tissue donors for immunofluorescence staining. [file DataSheet_1.zip › Data sheet 1/Supplementary dataset/Supplementary dataset 5-VasEndo.Group_diff_enrichment/Supplementary datase 5-5.non_healing_DFU to Ctrl.sampleDiff.xls]

p_val	avg_logFC	pct.1	pct.2	p_val_adj	avgExpr.1	avgExpr.2	allGene	sign	filter
1.0691e-110	0.824652705526575	0.853	0.671	2.4863e-106	13.2059918431611	5.22772520736112	ID3	ID3
1.1164e-103	0.64961034351982	0.947	0.963	2.5964e-99	121.21358385733	62.8259506660412	MT-CO1	MT-CO1
7.8580e-94	1.65859030209528	0.361	0.087	1.8275e-89	5.37222869140939	0.213318271567453	IGKC	IGKC	IGKC
2.6399e-74	0.435572425417815	0.147	0	6.1395e-70	0.545847688243857	0	IGLC2	IGLC2
1.7631e-61	0.606799020743777	0.346	0.117	4.1005e-57	1.49265114753818	0.358726469040127	PCDH17	PCDH17
4.0681e-61	0.954360773480354	0.365	0.136	9.4612e-57	3.21590290782469	0.623368007476696	POSTN	POSTN
1.8272e-58	0.527934373913022	0.504	0.245	4.2495e-54	2.17483368650843	0.872586958013584	NNMT	NNMT
5.0429e-58	0.445495313872632	0.191	0.029	1.1728e-53	0.67230748853405	0.0711245613743784	KRT16	KRT16
6.0340e-57	0.315647615184679	0.122	0.002	1.4033e-52	0.381748784831317	0.00773205625319345	S100A8	S100A8
9.3541e-56	0.465060724664644	0.871	0.818	2.1755e-51	8.67835553550124	5.07894571920639	FKBP1A	FKBP1A
1.3110e-53	0.717629468376364	0.107	0	3.0489e-49	1.04956887955264	0	IGHG1	IGHG1
3.0828e-53	0.309284017211232	0.108	0	7.1696e-49	0.363235192274245	0.000576841786603611	IGHA1	IGHA1
1.5803e-47	0.505458638900292	0.816	0.718	3.6754e-43	6.16976253936053	3.3250075953133	PFN1	PFN1
6.1867e-46	0.300567342854665	0.096	0.001	1.4389e-41	0.354551143886357	0.00290701467027174	S100A9	S100A9
1.0266e-45	0.897306654665011	0.577	0.414	2.3876e-41	5.55265157725675	1.67129436012955	RPS17	RPS17
1.1144e-44	0.330444191427387	0.932	0.948	2.5917e-40	47.5607821478399	33.8959948552299	MT-ND2	MT-ND2
1.9175e-44	0.460750565538914	0.246	0.079	4.4595e-40	0.869594271833755	0.179358769213693	FAM118A	FAM118A
7.0805e-44	0.440784222144924	0.334	0.14	1.6467e-39	1.08637040280937	0.342645182220192	BEX3	BEX3
4.0375e-42	0.499993095697047	0.87	0.795	9.3900e-38	16.4147953286818	9.56268022715837	ID1	ID1
9.9247e-41	0.307437874116512	0.114	0.011	2.3082e-36	0.416197277629585	0.0413702893485257	LINC01235	LINC01235
2.8124e-40	0.353304602776619	0.904	0.862	6.5408e-36	9.51474188537847	6.38516795760638	SERF2	SERF2
1.1317e-38	0.531424658394595	0.573	0.398	2.6319e-34	3.40018975968511	1.5862863596285	SOX4	SOX4
5.2216e-38	0.415192653821689	0.939	0.912	1.2144e-33	36.4694555864486	23.7378245242757	IGFBP7	IGFBP7
9.9775e-38	0.346247865792874	0.951	0.96	2.3205e-33	74.9439102925866	52.717948359556	MT-ND4	MT-ND4
2.3125e-36	0.57455972433747	0.421	0.243	5.3781e-32	2.37993283934593	0.902742211639083	TCIM	TCIM
4.6505e-36	0.761431634404538	0.438	0.267	1.0816e-31	3.03751559265867	0.885509198206623	HSPH1	HSPH1
1.9176e-34	0.252676232976827	0.103	0.012	4.4598e-30	0.317352919270732	0.0232134599930434	KRT6A	KRT6A
1.7002e-31	0.458697555887388	0.475	0.306	3.9541e-27	2.02009442313792	0.909020991874042	MARCKSL1	MARCKSL1
2.3274e-31	0.705499323451301	0.904	0.902	5.4129e-27	21.7676072906393	10.2440541557347	HSPB1	HSPB1
6.7945e-31	0.429122553992401	0.83	0.772	1.5802e-26	8.75125223576886	5.34884659109261	HSPG2	HSPG2
4.8045e-29	0.521312771150364	0.779	0.67	1.1174e-24	12.5911568991679	7.06962152440271	HSPA1B	HSPA1B
3.0701e-27	0.400903270827184	0.178	0.064	7.1401e-23	0.701131909104947	0.139273282398272	CYTL1	CYTL1
3.8767e-27	0.304028328712556	0.992	0.988	9.0161e-23	55.5828410645885	40.749081419674	TMSB10	TMSB10
8.0674e-27	0.262731785465547	0.167	0.054	1.8762e-22	0.581254952780602	0.215903011661906	BGN	BGN
2.3798e-26	0.344445359416754	0.393	0.236	5.5347e-22	1.25283958582339	0.596392026081933	LDHB	LDHB
5.2721e-26	0.292370888314117	0.88	0.847	1.2261e-21	8.53969545953525	6.12130271413371	TAGLN2	TAGLN2
2.6772e-23	0.324936058431713	0.455	0.308	6.2264e-19	1.59760925489978	0.876963752907945	CLK1	CLK1
7.8400e-23	0.507772985980328	0.574	0.468	1.8233e-18	3.87714805786679	1.93523538292682	COL4A2	COL4A2
8.7825e-23	0.408962403303238	0.628	0.517	2.0425e-18	3.86290568923059	2.23061891811315	VWA1	VWA1
1.8009e-22	0.269630314277835	0.962	0.96	4.1883e-18	24.3537969217814	18.3617251040996	ACTB	ACTB
3.2170e-22	0.525113644777123	0.273	0.149	7.4817e-18	1.37906236503178	0.407187175637456	INSR	INSR
2.7184e-21	0.347137067372601	0.66	0.56	6.3222e-17	3.52497208845802	2.19783603331564	RPL17	RPL17
2.8117e-21	0.296503848965439	0.947	0.966	6.5392e-17	102.387976058461	75.8599412412399	MT-CYB	MT-CYB
4.3528e-21	0.340689826606794	0.806	0.745	1.0123e-16	8.74140045789474	5.92885838823964	PLVAP	PLVAP
4.7472e-21	0.532351783294176	0.592	0.483	1.1041e-16	5.70558183849445	2.93766735648224	DNAJB1	DNAJB1
3.6205e-20	0.634570972244457	0.802	0.77	8.4202e-16	11.3750460898055	5.56079024995005	RPL31	RPL31
7.6626e-20	0.402302482689166	0.104	0.029	1.7821e-15	0.766882651828694	0.181652990329941	IGFBP5	IGFBP5
1.0826e-19	0.403170698677454	0.838	0.78	2.5178e-15	8.9726625233784	5.66371344268352	SOX18	SOX18
1.3782e-19	0.326068741755565	0.639	0.561	3.2052e-15	2.97056526635403	1.86577760093601	OST4	OST4
7.8695e-19	0.255989643266931	0.974	0.952	1.8302e-14	23.383639463914	17.8765941597494	IFITM3	IFITM3
3.4400e-18	0.343046021410306	0.19	0.09	8.0005e-14	0.781194276302635	0.263945350790569	MAP1B	MAP1B
3.7544e-18	0.259454333149542	0.957	0.968	8.7316e-14	659.028368042523	508.193694180891	MALAT1	MALAT1
9.9329e-18	0.274291308144191	0.845	0.812	2.3101e-13	7.53358176717249	5.48646609879219	CRIP2	CRIP2
1.8417e-17	0.337509691732196	0.635	0.526	4.2833e-13	8.44158205870926	5.7369942288852	LGALS1	LGALS1
5.3229e-17	0.301597211945126	0.222	0.122	1.2379e-12	0.732850112907196	0.281678189930875	CYTOR	CYTOR
1.0064e-16	0.277999447969917	0.932	0.929	2.3405e-12	16.7658370362207	12.454019346093	RPL7	RPL7
1.1876e-16	0.262000426565222	0.787	0.744	2.7619e-12	5.41297836836733	3.93485544421873	PDLIM1	PDLIM1
3.7073e-16	0.274889054825141	0.413	0.292	8.6220e-12	1.41228787742332	0.832509921740369	SERTAD1	SERTAD1
4.1431e-16	0.33395402627107	0.496	0.406	9.6356e-12	1.90306882936861	1.07884898557818	SEC61G	SEC61G
1.4478e-15	0.272572432688199	0.773	0.691	3.3671e-11	10.4837920669705	7.74396915304161	FOS	FOS
1.7192e-15	0.31882161997331	0.263	0.16	3.9984e-11	0.94978493206648	0.417503825344499	C1orf54	C1orf54
7.7393e-15	0.287295090880708	0.781	0.736	1.7999e-10	5.67664577770657	4.00942251242996	RPL36A	RPL36A
2.0823e-14	0.371116085450809	0.364	0.249	4.8428e-10	2.74833098956786	1.58621285119728	RGCC	RGCC
2.2771e-14	0.334510560731507	0.611	0.527	5.2959e-10	3.49708973361334	2.21851444611889	IFITM1	IFITM1
3.9049e-14	0.269410428572975	0.319	0.216	9.0817e-10	0.983107554234525	0.514756435871889	RHOJ	RHOJ
4.4782e-14	0.415135126575964	0.538	0.456	1.0415e-09	3.80086390939438	2.16977547170977	COL4A1	COL4A1
5.8479e-14	0.253271501763288	0.631	0.557	1.3600e-09	2.62935464246001	1.81731230251425	TPI1	TPI1
8.8737e-14	0.890915496149313	0.104	0.041	2.0637e-09	1.94174833688246	0.206940422438432	HSPA6	HSPA6
1.1451e-13	0.339659228942793	0.549	0.47	2.6632e-09	2.67747928579514	1.61841274546849	SERPINH1	SERPINH1
1.2225e-13	0.267162405483962	0.429	0.315	2.8431e-09	1.89984902021228	1.21997574057915	FOSB	FOSB
1.6556e-13	0.318285760540078	0.293	0.193	3.8505e-09	1.13939791696545	0.556187129493388	RGS3	RGS3
1.7579e-13	0.280066532833455	0.382	0.276	4.0884e-09	1.37673879358988	0.796181028893486	ZNF385D	ZNF385D
5.5008e-13	0.257793684899864	0.69	0.62	1.2793e-08	3.80579672095223	2.71370174679744	COL18A1	COL18A1
5.6044e-13	0.304666276364564	0.522	0.434	1.3034e-08	2.37634403484135	1.48961281208729	EFNA1	EFNA1
9.4460e-13	0.365392724720893	0.449	0.373	2.1969e-08	1.8705527174079	0.991945642665	MIF	MIF
1.0200e-12	0.289596728759254	0.33	0.228	2.3722e-08	1.15480852185516	0.613015063455186	COTL1	COTL1
1.3059e-12	0.3366347336988	0.97	0.977	3.0372e-08	28.9131527094521	20.3630659317621	RPL13A	RPL13A
1.5950e-12	0.2523901227224	0.37	0.27	3.7096e-08	1.23309130860599	0.734981481497065	TCEAL9	TCEAL9
1.7473e-12	0.262223485988001	0.608	0.537	4.0637e-08	2.58162439799867	1.75548357625273	CSTB	CSTB
2.2042e-12	0.842044583695361	0.028	0.001	5.1263e-08	1.32760481285616	0.00279908798814444	HBB	HBB
2.5106e-12	0.251320520532349	0.192	0.111	5.8390e-08	0.612282398445297	0.253989781368683	MIR4435-2HG	MIR4435-2HG
3.7700e-12	0.28395300328054	0.407	0.312	8.7679e-08	1.57350626032694	0.937340719235523	CTHRC1	CTHRC1
4.8555e-12	0.253070602760189	0.247	0.157	1.1293e-07	0.839058110365894	0.427868740473439	AL583785.1	AL583785.1
4.9386e-12	0.265896742369134	0.309	0.214	1.1486e-07	1.13572003516834	0.637068431421641	ABL2	ABL2
8.9835e-12	0.268236419830497	0.857	0.807	2.0893e-07	11.0867506664436	8.24306413101998	SPARC	SPARC
3.2853e-11	0.290131167013776	0.502	0.425	7.6406e-07	1.95438214517318	1.21036657773907	UQCRQ	UQCRQ
2.1655e-10	0.262924748288892	0.493	0.421	5.0363e-06	1.92712632617161	1.25037398377195	ARHGDIB	ARHGDIB
2.9358e-10	0.280215411123615	0.31	0.226	6.8277e-06	1.23209754189319	0.686619675732672	ADM5	ADM5
6.0121e-10	0.271211040104229	0.628	0.588	1.3982e-05	3.16988639953089	2.17935311459882	HSPE1	HSPE1
6.7779e-10	0.322931674782681	0.207	0.131	1.5763e-05	0.969979924526191	0.42631140869443	RND1	RND1
8.2504e-10	0.332612792484771	0.357	0.277	1.9188e-05	1.58819587639009	0.855860124714324	BAG3	BAG3
7.1309e-09	0.290202936051292	0.225	0.15	0.0002	1.10134916325912	0.572043964860848	ANGPT2	ANGPT2
1.5938e-08	0.258508108985243	0.502	0.446	0.0004	1.88852085015729	1.23052379950742	TMEM258	TMEM258
2.1957e-08	0.254568673335337	0.015	0	0.0005	0.289905130389302	0	HBA1	HBA1
3.8752e-08	0.276692931261054	0.543	0.506	0.0009	2.29995720047642	1.50231566104672	UQCR11	UQCR11
1.1982e-07	0.27580031308947	0.379	0.307	0.0028	1.82871579354851	1.1468947855794	SOX17	SOX17
1.3351e-07	0.552523481080276	0.015	0	0.0031	0.738919349571868	0.000740649887687851	HBA2	HBA2
5.5545e-07	0.294729083903104	0.896	0.865	0.0129	37.3944134121633	27.593598984587	HSPA1A
6.2011e-07	0.336013163998703	0.126	0.075	0.0144	1.09679680400042	0.498399719278174	CXCL2
1.2714e-06	0.315655648484851	0.54	0.504	0.0296	2.70644621013289	1.70315030969154	HSPD1
2.8901e-06	0.259881127235219	0.756	0.736	0.0672	9.88305537565574	7.39239467365238	SAT1
4.2038e-05	0.655161845616352	0.032	0.012	0.9777	1.13485751598839	0.108755329722597	CCL21
8.0320e-05	0.268993968960102	0.591	0.601	1.0000	3.12448660643788	2.1517176313983	POLR2L
0.0005	0.278423310114441	0.357	0.32	1.0000	2.26095574652822	1.46846627400855	IL32
0.0019	0.325875510412879	0.895	0.914	1.0000	16.3457901872127	11.5218400789082	HSP90AA1
0.0038	0.286575724665398	0.501	0.49	1.0000	4.02004976445349	2.76920506911148	HES1
