# Supplementary material for: Single-cell profiling reveals transcriptomic signatures of vascular endothelial cells in non-healing diabetic foot ulcers
Source: Front Endocrinol (Lausanne). 2023 Dec 1;14:1275612. doi: 10.3389/fendo.2023.1275612 (PMC10722230; doi:10.3389/fendo.2023.1275612)
Supplement: Supplementary Data Sheet 1 — Clinical details on skin tissue donors for immunofluorescence staining. [file DataSheet_1.zip › Data sheet 1/Supplementary dataset/Supplementary dataset 5-VasEndo.Group_diff_enrichment/Supplementary datase 5-6.non_healing_DFU to healing_DFU.sampleDiff.xls]

p_val	avg_logFC	pct.1	pct.2	p_val_adj	avgExpr.1	avgExpr.2	allGene	sign	filter
2.8872e-117	1.75555486713422	0.361	0.03	6.7148e-113	5.37222869140939	0.101193304762821	IGKC	IGKC	IGKC
8.6724e-62	0.406047648445882	0.962	0.917	2.0169e-57	22.5384160564241	14.6831386484858	HLA-A	HLA-A
8.3764e-61	0.72392395295096	0.793	0.604	1.9481e-56	13.1091466637819	5.84076340057249	TXNIP	TXNIP
9.9768e-50	0.581584465927493	0.453	0.189	2.3203e-45	3.17425006713637	1.33345558270564	RPS4Y1	RPS4Y1
1.7466e-47	0.376075826893217	0.93	0.821	4.0621e-43	12.9473520295945	8.57555833091376	RPS26	RPS26
2.8896e-44	0.375752443174705	0.147	0.011	6.7205e-40	0.545847688243857	0.0616454143161796	IGLC2	IGLC2
1.2870e-42	0.35692856193421	0.964	0.904	2.9931e-38	19.7515889663253	13.5224286600855	HLA-E	HLA-E
3.7027e-38	0.707138427561604	0.107	0.002	8.6114e-34	1.04956887955264	0.0105462647332906	IGHG1	IGHG1
2.3175e-35	0.29884629063565	0.108	0.005	5.3897e-31	0.363235192274245	0.0110752838996025	IGHA1	IGHA1
1.9268e-30	0.321765685494246	0.137	0.023	4.4812e-26	0.490116598173281	0.0801378643973261	HLA-DQA2	HLA-DQA2
2.6100e-30	0.383863249794528	0.554	0.359	6.0701e-26	2.32029462385167	1.26186630533448	GIMAP1	GIMAP1
8.8183e-30	0.414278355619721	0.606	0.432	2.0509e-25	2.909037642005	1.58315846314148	JAM2	JAM2
4.6991e-28	0.489915432333939	0.702	0.533	1.0929e-23	8.65737074976328	4.91686057366147	CLDN5	CLDN5
1.4043e-27	0.416283246051226	0.525	0.34	3.2659e-23	2.46209412180913	1.28322837969642	NRN1	NRN1
6.6296e-27	0.279694864828838	0.93	0.871	1.5418e-22	13.9982760551164	10.3389125655331	FTL	FTL
1.6453e-26	0.254271935936448	0.939	0.918	3.8265e-22	74.4761886990041	57.5303421557948	MT-ND1	MT-ND1
5.9057e-26	0.351274821581119	0.842	0.719	1.3735e-21	7.55032670749268	5.01763708842587	SELENOW	SELENOW
1.2380e-25	0.337695027438157	0.836	0.733	2.8793e-21	8.36138249244983	5.67853033978809	LGALS3	LGALS3
2.7017e-25	0.461279791119433	0.506	0.334	6.2833e-21	2.87567940545312	1.44352382186783	HLA-DPB1	HLA-DPB1
1.0378e-24	0.300980005533104	0.331	0.165	2.4137e-20	1.07302199037375	0.534228173258498	ANKRD29	ANKRD29
2.4599e-24	0.377502311822028	0.236	0.098	5.7211e-20	0.850605047396504	0.268722294148137	LTC4S	LTC4S
9.6585e-24	0.310013863041424	0.624	0.462	2.2463e-19	2.87620061807136	1.84294813285823	FCGRT	FCGRT
2.0291e-23	0.385970172085523	0.304	0.155	4.7190e-19	1.17975973393309	0.481780617958871	IGFBP2	IGFBP2
3.0667e-23	0.350664402047253	0.497	0.322	7.1322e-19	2.14274327028643	1.21318281982711	TSPAN7	TSPAN7
7.1404e-23	0.30414505849169	0.87	0.756	1.6606e-18	16.4147953286818	11.8478321479496	ID1	ID1
3.5684e-22	0.543320243495803	0.527	0.362	8.2989e-18	4.12481683867694	1.97657866542204	TIMP3	TIMP3
1.2186e-20	0.301626586175513	0.28	0.14	2.8341e-16	0.881769840994139	0.391783687055921	C1orf115	C1orf115
1.5780e-20	0.413279015472963	0.562	0.412	3.6699e-16	3.89898278411688	2.24056783775494	HLA-DPA1	HLA-DPA1
2.3221e-20	0.492518292413539	0.648	0.516	5.4006e-16	8.47801485642716	4.79187804210301	HLA-DRA	HLA-DRA
2.7877e-20	0.396910094236088	0.383	0.233	6.4834e-16	1.71903170465935	0.828261895710068	CAVIN2	CAVIN2
4.8334e-20	0.293227144060184	0.487	0.321	1.1241e-15	1.93362680939391	1.18805349254666	SNCG	SNCG
4.9278e-20	0.324204243372476	0.89	0.821	1.1461e-15	14.3686948955623	10.1131422908069	CAV1	CAV1
4.9546e-20	0.373317691221518	0.407	0.257	1.1523e-15	1.68937867642983	0.851493295798957	CTSH	CTSH
5.4429e-20	0.32341438726007	0.683	0.548	1.2659e-15	3.9361735327093	2.57218000567538	SNHG7	SNHG7
3.9805e-19	0.468917290532579	0.844	0.764	9.2574e-15	21.6247236910956	13.1558219745183	CD74	CD74
5.9545e-19	0.358049764906222	0.306	0.171	1.3848e-14	1.48737764420199	0.738772206445869	LIFR	LIFR
2.9547e-18	0.310149962318957	0.335	0.195	6.8718e-14	1.29402771068322	0.682295342066855	FAM13C	FAM13C
4.3350e-18	0.581201832216281	0.489	0.35	1.0082e-13	7.95660359542934	4.00876440984226	CLU	CLU
4.5593e-18	0.265401362313766	0.337	0.197	1.0604e-13	1.06608594705156	0.584477354602148	SELENOP	SELENOP
3.4004e-17	0.291658333429861	0.367	0.22	7.9083e-13	1.56719688225842	0.917756978845873	CCL14	CCL14
3.8212e-17	0.294302134444205	0.301	0.168	8.8871e-13	1.31837327671845	0.727307143698025	ENPP2	ENPP2
2.5823e-16	0.728115140713227	0.387	0.253	6.0056e-12	10.6463603088766	4.62307445652671	FABP4	FABP4
3.3055e-14	0.261565696127758	0.55	0.411	7.6876e-10	2.2256053585748	1.48321711820547	EMP2	EMP2
4.3820e-14	0.278630115110224	0.772	0.684	1.0191e-09	6.81533365296064	4.91479915567165	IER2	IER2
6.7293e-14	0.262362573673193	0.181	0.086	1.5650e-09	0.695680374668065	0.304371724397844	APOD	APOD
1.4693e-13	0.27769840056814	0.577	0.459	3.4173e-09	3.05728109250671	2.07349289928598	ITM2A	ITM2A
4.5584e-13	0.290212443814946	0.37	0.244	1.0601e-08	2.30449843605999	1.4721105484381	RBP7	RBP7
7.3310e-13	0.301620332312537	0.867	0.822	1.7050e-08	13.7887194946249	9.93801527607109	GSN	GSN
2.4066e-12	0.283436321344446	0.596	0.478	5.5970e-08	3.94661008030049	2.72574260261317	SYNE2	SYNE2
3.2992e-11	0.844839761531596	0.028	0	7.6731e-07	1.32760481285616	0	HBB	HBB
4.1159e-11	0.262644839251428	0.283	0.181	9.5724e-07	1.342354342165	0.801305560608133	FBLN2	FBLN2
1.1124e-10	0.306932151607783	0.464	0.359	2.5872e-06	2.54332563628913	1.60682649653275	KCTD12	KCTD12
8.5685e-10	0.339033838806098	0.191	0.113	1.9928e-05	0.934546726993077	0.378283949653066	LTBP4	LTBP4
2.2089e-08	0.257964079370272	0.122	0.061	0.0005	0.599739245255415	0.235995310431173	CFD	CFD
3.8832e-08	0.255677534923279	0.455	0.361	0.0009	2.16237283491441	1.44891509475971	MGLL	MGLL
2.7784e-07	0.332836240035258	0.432	0.35	0.0065	2.5035018566643	1.51161697465775	GLUL	GLUL
1.4938e-06	0.553263856822191	0.015	0	0.0347	0.738919349571868	0	HBA2
2.0256e-06	0.293918563956329	0.124	0.072	0.0471	0.678185565486579	0.250814107441407	CXCL14
7.3372e-06	0.253658056500744	0.015	0.001	0.1706	0.289905130389302	0.000911031571981333	HBA1
0.0932	0.436201221309559	0.104	0.087	1.0000	1.94174833688246	0.901803897893822	HSPA6
