# Supplementary material for: Single-cell profiling reveals transcriptomic signatures of vascular endothelial cells in non-healing diabetic foot ulcers
Source: Front Endocrinol (Lausanne). 2023 Dec 1;14:1275612. doi: 10.3389/fendo.2023.1275612 (PMC10722230; doi:10.3389/fendo.2023.1275612)
Supplement: Supplementary Data Sheet 1 — Clinical details on skin tissue donors for immunofluorescence staining. [file DataSheet_1.zip › Data sheet 1/Supplementary dataset/Supplementary dataset 6-TF_targetGene.relation.xls]

TranscriptionFactor	TargetGene
HIF1A	ABCB1
HIF1A	ACE
HIF1A	AGTR1
HIF1A	ALAS2
HIF1A	ALDOA
HIF1A	ALOX5AP
HIF1A	APEX1
HIF1A	AR
HIF1A	ARNT
HIF1A	ARNT2
HIF1A	ASS1
HIF1A	BAX
HIF1A	BID
HIF1A	BNIP3
HIF1A	CCND1
HIF1A	CCR7
HIF1A	CDH1
HIF1A	CTGF
HIF1A	CXCL12
HIF1A	CXCR4
HIF1A	E2F3
HIF1A	EDN1
HIF1A	EDNRB
HIF1A	EGLN1
HIF1A	EGLN3
HIF1A	ENO1
HIF1A	ERCC2
HIF1A	FAM162A
HIF1A	FGF2
HIF1A	GAPDH
HIF1A	HBEGF
HIF1A	HIF1A
HIF1A	ITGB2
HIF1A	LDHA
HIF1A	LOX
HIF1A	MET
HIF1A	MICA
HIF1A	MIF
HIF1A	MMP2
HIF1A	MUC1
HIF1A	MUC3A
HIF1A	NR3C1
HIF1A	NR4A1
HIF1A	NT5E
HIF1A	PFKFB3
HIF1A	PFKFB4
HIF1A	PGK1
HIF1A	PIK3CA
HIF1A	PLAU
HIF1A	PPARA
HIF1A	PPP1R3C
HIF1A	PTGES
HIF1A	RECK
HIF1A	RORA
HIF1A	SDHB
HIF1A	SERPINE1
HIF1A	SETD2
HIF1A	SLC29A1
HIF1A	SLC2A1
HIF1A	SOCS1
HIF1A	STAT3
HIF1A	TFRC
HIF1A	TGFB3
HIF1A	TIMP2
HIF1A	TLR2
HIF1A	TLR6
HIF1A	TUBB3
HIF1A	TWIST1
HIF1A	TWIST2
HIF1A	VEGFA
HIF1A	VEGFB
HIF1A	VHL
HIF1A	VIM
HIF1A	WASF3
HIF1A	XPC
HIF1A	ZNF217
ID1	ZNF148
