# Supplementary material for: Single-cell profiling reveals transcriptomic signatures of vascular endothelial cells in non-healing diabetic foot ulcers
Source: Front Endocrinol (Lausanne). 2023 Dec 1;14:1275612. doi: 10.3389/fendo.2023.1275612 (PMC10722230; doi:10.3389/fendo.2023.1275612)
Supplement: Supplementary Data Sheet 1 — Clinical details on skin tissue donors for immunofluorescence staining. [file DataSheet_1.zip › Data sheet 1/Supplementary dataset/Supplementary dataset 7-intersect_focus_Pathway.xls]

ID	(diffGene)Description	(diffGene)GeneRatio	(diffGene)BgRatio	(diffGene)pvalue	(diffGene)p.adjust	(diffGene)qvalue	(diffGene)geneID	(diffGene)Count	(diffGene)geneSymbol	(targetGene)Description	(targetGene)GeneRatio	(targetGene)BgRatio	(targetGene)pvalue	(targetGene)p.adjust	(targetGene)qvalue	(targetGene)geneID	(targetGene)Count	(targetGene)geneSymbol
hsa04933	AGE-RAGE signaling pathway in diabetic complications	11/79	100/8192	2.3312e-09	2.2496e-07	1.6809e-07	1281/1277/1282/1278/6401/1284/5054/595/4313/3383/7412	11	COL3A1/COL1A1/COL4A1/COL1A2/SELE/COL4A2/SERPINE1/CCND1/MMP2/ICAM1/VCAM1	AGE-RAGE signaling pathway in diabetic complications	11/69	100/8216	5.0458e-10	2.6238e-08	1.5934e-08	185/581/595/1906/4313/5290/5054/6774/7043/7422/7423	11	AGTR1/BAX/CCND1/EDN1/MMP2/PIK3CA/SERPINE1/STAT3/TGFB3/VEGFA/VEGFB
hsa04510	Focal adhesion	10/79	201/8192	2.0859e-05	0.0002	0.0002	1277/1282/1278/1292/857/1284/7057/1291/595/87	10	COL1A1/COL4A1/COL1A2/COL6A2/CAV1/COL4A2/THBS1/COL6A1/CCND1/ACTN1	Focal adhesion	5/69	201/8216	0.0265	0.0711	0.0432	595/4233/5290/7422/7423	5	CCND1/MET/PIK3CA/VEGFA/VEGFB
hsa04926	Relaxin signaling pathway	8/79	129/8192	3.1076e-05	0.0003	0.0002	1281/1277/1282/1278/1284/4792/59/4313	8	COL3A1/COL1A1/COL4A1/COL1A2/COL4A2/NFKBIA/ACTA2/MMP2	Relaxin signaling pathway	6/69	129/8216	0.0007	0.0057	0.0035	1906/1910/4313/5290/7422/7423	6	EDN1/EDNRB/MMP2/PIK3CA/VEGFA/VEGFB
hsa04659	Th17 cell differentiation	7/79	108/8192	7.5651e-05	0.0007	0.0005	3118/3115/3127/3113/3122/3091/4792	7	HLA-DQA2/HLA-DPB1/HLA-DRB5/HLA-DPA1/HLA-DRA/HIF1A/NFKBIA	Th17 cell differentiation	3/69	108/8216	0.0620	0.1358	0.0825	3091/6095/6774	3	HIF1A/RORA/STAT3
hsa04670	Leukocyte transendothelial migration	7/79	114/8192	0.0001	0.0008	0.0006	58494/7122/4478/87/4313/3383/7412	7	JAM2/CLDN5/MSN/ACTN1/MMP2/ICAM1/VCAM1	Leukocyte transendothelial migration	5/69	114/8216	0.0026	0.0144	0.0087	6387/7852/3689/4313/5290	5	CXCL12/CXCR4/ITGB2/MMP2/PIK3CA
hsa04668	TNF signaling pathway	6/79	112/8192	0.0007	0.0040	0.0030	6401/4792/7128/2920/3383/7412	6	SELE/NFKBIA/TNFAIP3/CXCL2/ICAM1/VCAM1	TNF signaling pathway	2/69	112/8216	0.2421	0.3777	0.2294	1906/5290	2	EDN1/PIK3CA
hsa04151	PI3K-Akt signaling pathway	10/79	354/8192	0.0020	0.0102	0.0077	1277/1282/1278/1292/3643/1284/7057/1291/595/1440	10	COL1A1/COL4A1/COL1A2/COL6A2/INSR/COL4A2/THBS1/COL6A1/CCND1/CSF3	PI3K-Akt signaling pathway	8/69	354/8216	0.0092	0.0348	0.0212	595/2247/4233/3164/5290/7097/7422/7423	8	CCND1/FGF2/MET/NR4A1/PIK3CA/TLR2/VEGFA/VEGFB
hsa04064	NF-kappa B signaling pathway	5/79	104/8192	0.0032	0.0159	0.0119	4792/7128/2920/3383/7412	5	NFKBIA/TNFAIP3/CXCL2/ICAM1/VCAM1	NF-kappa B signaling pathway	2/69	104/8216	0.2173	0.3559	0.2161	6387/5328	2	CXCL12/PLAU
hsa04530	Tight junction	6/79	169/8192	0.0057	0.0273	0.0204	58494/7122/4478/595/87/84790	6	JAM2/CLDN5/MSN/CCND1/ACTN1/TUBA1C	Tight junction	1/69	169/8216	0.7631	0.7746	0.4704	595	1	CCND1
hsa05418	Fluid shear stress and atherosclerosis	5/79	139/8192	0.0108	0.0485	0.0363	857/6401/4313/3383/7412	5	CAV1/SELE/MMP2/ICAM1/VCAM1	Fluid shear stress and atherosclerosis	5/69	139/8216	0.0061	0.0259	0.0157	445/1906/4313/5290/7422	5	ASS1/EDN1/MMP2/PIK3CA/VEGFA
hsa04066	HIF-1 signaling pathway	4/79	109/8192	0.0208	0.0836	0.0624	3643/3091/5054/2023	4	INSR/HIF1A/SERPINE1/ENO1	HIF-1 signaling pathway	18/69	109/8216	3.7533e-19	7.8069e-17	4.7410e-17	226/405/1906/54583/112399/2023/2597/3091/3939/5209/5230/5290/5054/6513/6774/7037/7422/7428	18	ALDOA/ARNT/EDN1/EGLN1/EGLN3/ENO1/GAPDH/HIF1A/LDHA/PFKFB3/PGK1/PIK3CA/SERPINE1/SLC2A1/STAT3/TFRC/VEGFA/VHL
hsa04115	p53 signaling pathway	3/79	73/8192	0.0332	0.1255	0.0937	5054/7057/595	3	SERPINE1/THBS1/CCND1	p53 signaling pathway	4/69	73/8216	0.0032	0.0163	0.0099	581/637/595/5054	4	BAX/BID/CCND1/SERPINE1
hsa05417	Lipid and atherosclerosis	5/79	215/8192	0.0561	0.1897	0.1418	6401/4792/2920/3383/7412	5	SELE/NFKBIA/CXCL2/ICAM1/VCAM1	Lipid and atherosclerosis	6/69	215/8216	0.0091	0.0348	0.0212	581/637/5290/6774/7097/10333	6	BAX/BID/PIK3CA/STAT3/TLR2/TLR6
hsa04218	Cellular senescence	4/79	156/8192	0.0635	0.2076	0.1551	3105/3133/5054/595	4	HLA-A/HLA-E/SERPINE1/CCND1	Cellular senescence	5/69	156/8216	0.0098	0.0352	0.0213	595/1871/5290/5054/7043	5	CCND1/E2F3/PIK3CA/SERPINE1/TGFB3
hsa04650	Natural killer cell mediated cytotoxicity	3/79	131/8192	0.1323	0.3991	0.2982	3105/3133/3383	3	HLA-A/HLA-E/ICAM1	Natural killer cell mediated cytotoxicity	4/69	131/8216	0.0241	0.0667	0.0405	637/3689/100507436/5290	4	BID/ITGB2/MICA/PIK3CA
hsa04270	Vascular smooth muscle contraction	3/79	134/8192	0.1389	0.4126	0.3083	800/10203/59	3	CALD1/CALCRL/ACTA2	Vascular smooth muscle contraction	2/69	134/8216	0.3108	0.4398	0.2671	185/1906	2	AGTR1/EDN1
hsa04210	Apoptosis	3/79	136/8192	0.1434	0.4191	0.3132	1512/4792/84790	3	CTSH/NFKBIA/TUBA1C	Apoptosis	3/69	136/8216	0.1059	0.2079	0.1263	581/637/5290	3	BAX/BID/PIK3CA
hsa04371	Apelin signaling pathway	3/79	139/8192	0.1502	0.4191	0.3132	5054/59/595	3	SERPINE1/ACTA2/CCND1	Apelin signaling pathway	4/69	139/8216	0.0291	0.0762	0.0463	185/595/999/5054	4	AGTR1/CCND1/CDH1/SERPINE1
hsa04520	Adherens junction	2/79	71/8192	0.1495	0.4191	0.3132	3643/87	2	INSR/ACTN1	Adherens junction	3/69	71/8216	0.0216	0.0623	0.0379	999/4233/10810	3	CDH1/MET/WASF3
hsa00220	Arginine biosynthesis	1/79	22/8192	0.1922	0.4834	0.3612	2752	1	GLUL	Arginine biosynthesis	1/69	22/8216	0.1695	0.2999	0.1821	445	1	ASS1
hsa04217	Necroptosis	3/79	159/8192	0.1978	0.4887	0.3651	2512/7128/2752	3	FTL/TNFAIP3/GLUL	Necroptosis	3/69	159/8216	0.1489	0.2693	0.1635	581/637/6774	3	BAX/BID/STAT3
hsa04630	JAK-STAT signaling pathway	3/79	166/8192	0.2153	0.5005	0.3740	3977/595/1440	3	LIFR/CCND1/CSF3	JAK-STAT signaling pathway	4/69	166/8216	0.0505	0.1180	0.0716	595/5290/8651/6774	4	CCND1/PIK3CA/SOCS1/STAT3
hsa04350	TGF-beta signaling pathway	2/79	95/8192	0.2331	0.5355	0.4001	3397/7057	2	ID1/THBS1	TGF-beta signaling pathway	1/69	95/8216	0.5533	0.6332	0.3845	7043	1	TGFB3
hsa04062	Chemokine signaling pathway	3/79	192/8192	0.2825	0.5992	0.4477	6358/4792/2920	3	CCL14/NFKBIA/CXCL2	Chemokine signaling pathway	5/69	192/8216	0.0223	0.0634	0.0385	1236/6387/7852/5290/6774	5	CCR7/CXCL12/CXCR4/PIK3CA/STAT3
hsa04931	Insulin resistance	2/79	108/8192	0.2796	0.5992	0.4477	3643/4792	2	INSR/NFKBIA	Insulin resistance	5/69	108/8216	0.0021	0.0128	0.0078	5290/5465/5507/6513/6774	5	PIK3CA/PPARA/PPP1R3C/SLC2A1/STAT3
hsa04060	Cytokine-cytokine receptor interaction	4/79	295/8192	0.3172	0.6311	0.4715	3977/6358/2920/1440	4	LIFR/CCL14/CXCL2/CSF3	Cytokine-cytokine receptor interaction	4/69	295/8216	0.2350	0.3732	0.2266	1236/6387/7852/7043	4	CCR7/CXCL12/CXCR4/TGFB3
hsa04015	Rap1 signaling pathway	3/79	210/8192	0.3302	0.6373	0.4762	3397/3643/7057	3	ID1/INSR/THBS1	Rap1 signaling pathway	7/69	210/8216	0.0018	0.0118	0.0072	999/2247/3689/4233/5290/7422/7423	7	CDH1/FGF2/ITGB2/MET/PIK3CA/VEGFA/VEGFB
hsa04152	AMPK signaling pathway	2/79	121/8192	0.3261	0.6373	0.4762	3643/595	2	INSR/CCND1	AMPK signaling pathway	4/69	121/8216	0.0186	0.0559	0.0340	595/5209/5210/5290	4	CCND1/PFKFB3/PFKFB4/PIK3CA
hsa04216	Ferroptosis	1/79	41/8192	0.3285	0.6373	0.4762	2512	1	FTL	Ferroptosis	1/69	41/8216	0.2929	0.4231	0.2570	7037	1	TFRC
hsa04068	FoxO signaling pathway	2/79	131/8192	0.3613	0.6739	0.5036	3643/595	2	INSR/CCND1	FoxO signaling pathway	5/69	131/8216	0.0047	0.0210	0.0128	664/595/5290/6774/7043	5	BNIP3/CCND1/PIK3CA/STAT3/TGFB3
hsa04930	Type II diabetes mellitus	1/79	46/8192	0.3605	0.6739	0.5036	3643	1	INSR	Type II diabetes mellitus	2/69	46/8216	0.0568	0.1284	0.0780	5290/8651	2	PIK3CA/SOCS1
hsa04550	Signaling pathways regulating pluripotency of stem cells	2/79	143/8192	0.4027	0.7058	0.5274	3397/3977	2	ID1/LIFR	Signaling pathways regulating pluripotency of stem cells	3/69	143/8216	0.1184	0.2199	0.1336	2247/5290/6774	3	FGF2/PIK3CA/STAT3
hsa04340	Hedgehog signaling pathway	1/79	56/8192	0.4199	0.7235	0.5406	595	1	CCND1	Hedgehog signaling pathway	1/69	56/8216	0.3774	0.4906	0.2980	595	1	CCND1
hsa04022	cGMP-PKG signaling pathway	2/79	167/8192	0.4814	0.7420	0.5544	483/3643	2	ATP1B3/INSR	cGMP-PKG signaling pathway	2/69	167/8216	0.4110	0.5058	0.3071	185/1910	2	AGTR1/EDNRB
hsa04024	cAMP signaling pathway	2/79	221/8192	0.6336	0.7688	0.5744	483/4792	2	ATP1B3/NFKBIA	cAMP signaling pathway	3/69	225/8216	0.2929	0.4231	0.2570	1906/5290/5465	3	EDN1/PIK3CA/PPARA
hsa04620	Toll-like receptor signaling pathway	1/79	104/8192	0.6373	0.7688	0.5744	4792	1	NFKBIA	Toll-like receptor signaling pathway	3/69	104/8216	0.0566	0.1284	0.0780	5290/7097/10333	3	PIK3CA/TLR2/TLR6
hsa04014	Ras signaling pathway	2/79	236/8192	0.6693	0.8024	0.5995	3643/27	2	INSR/ABL2	Ras signaling pathway	5/69	236/8216	0.0477	0.1140	0.0693	2247/4233/5290/7422/7423	5	FGF2/MET/PIK3CA/VEGFA/VEGFB
hsa04110	Cell cycle	1/79	127/8192	0.7107	0.8197	0.6125	595	1	CCND1	Cell cycle	3/69	127/8216	0.0907	0.1832	0.1113	595/1871/7043	3	CCND1/E2F3/TGFB3
hsa04910	Insulin signaling pathway	1/79	137/8192	0.7378	0.8328	0.6222	3643	1	INSR	Insulin signaling pathway	3/69	137/8216	0.1077	0.2094	0.1271	5290/5507/8651	3	PIK3CA/PPP1R3C/SOCS1
hsa04150	mTOR signaling pathway	1/79	156/8192	0.7827	0.8392	0.6270	3643	1	INSR	mTOR signaling pathway	1/69	156/8216	0.7351	0.7532	0.4574	5290	1	PIK3CA
hsa04310	Wnt signaling pathway	1/79	170/8192	0.8107	0.8478	0.6334	595	1	CCND1	Wnt signaling pathway	1/69	170/8216	0.7651	0.7746	0.4704	595	1	CCND1
hsa04141	Protein processing in endoplasmic reticulum	1/79	171/8192	0.8126	0.8478	0.6334	6238	1	RRBP1	Protein processing in endoplasmic reticulum	1/69	171/8216	0.7671	0.7746	0.4704	581	1	BAX
hsa04010	MAPK signaling pathway	1/79	294/8192	0.9451	0.9600	0.7173	3643	1	INSR	MAPK signaling pathway	6/69	294/8216	0.0364	0.0911	0.0553	2247/4233/3164/7043/7422/7423	6	FGF2/MET/NR4A1/TGFB3/VEGFA/VEGFB
